# Supplementary material for: A Transcriptomic and Metabolomic Study on the Biosynthesis of Iridoids in Phlomoides rotata from the Qinghai–Tibet Plateau
Source: Plants (Basel). 2024 Jun 12;13(12):1627. doi: 10.3390/plants13121627 (PMC11207590; doi:10.3390/plants13121627)
Supplement: Supplementary file 1 [file plants-13-01627-s001.zip › Table S1.xlsx]

## Sheet: Sheet1
	Table S1 The total metabolites from the leaves of Phlomoides rotata
	Class 1	Class 2	ID	name	Formula	KEGG_annotation	LM_ID(lipidmaps)	HMDB_ID	CAS
	Alkaloids	Other	NEG_q75	Cyclo(L-Leu-Trans-4-Hydroxy-L-Pro)	C11H18N2O3	--	--	--	115006-86-5
	Alkaloids	Indole Alkaloids	NEG_q139	Indican	C14H17NO6	C08481	--	HMDB0061755	487-60-5
	Alkaloids	Indole Alkaloids	NEG_q141	Indole-3-Carboxaldehyde	C9H7NO	C08493	--	HMDB0029737	487-89-8
	Alkaloids	Other	NEG_q195	Neopterin	C9H11N5O4	C05926	--	HMDB0000845	2009-64-5
	Alkaloids	Pyridine Alkaloids	NEG_q199	Nudifloramide	C7H8N2O2	C05842	--	HMDB0004193	701-44-0
	Alkaloids	Isoquinolines And Derivatives	NEG_q206	Oxohydrastinine	C11H11NO3	--	--	--	552-29-4
	Alkaloids	Xanthines	NEG_q211	Paraxanthine	C7H8N4O2	C13747	--	HMDB0001860	611-59-6
	Alkaloids	Other	NEG_q250	Theophylline	C7H8N4O2	C07130	--	HMDB0001889	58-55-9
	Alkaloids	Purines	POS_q29	6-(Methylthio)Purine	C6H6N4S	C16614	--	--	50-66-8
	Alkaloids	Other	POS_q36	Agmatine (Sulfate)	C5H16N4O4S	--	--	--	2482-00-0
	Alkaloids	Other	POS_q39	Aminophylline	C9H16N6O2	--	--	HMDB0001889	317-34-0
	Alkaloids	Tryptophan Alkaloids	POS_q43	Atanine	C15H17NO2	--	--	--	7282-19-1
	Alkaloids	Other	POS_q51	Betaine Hydrochloride	C5H12ClNO2	--	--	HMDB0000043	590-46-5
	Alkaloids	Other	POS_q56	Candicine	C11H18NO	C10575	--	HMDB0303388	6656-13-9
	Alkaloids	Indole Alkaloids	POS_q57	Canthin-6-One	C14H8N2O	C09098	--	HMDB0249593	479-43-6
	Alkaloids	Veratrum Alkaloids	POS_q61	Cevadine	C32H49NO9	--	--	HMDB0259783	62-59-9
	Alkaloids	Other	POS_q65	Citicoline	C14H26N4O11P2	C00307	--	HMDB0001413	987-78-0
	Alkaloids	Other	POS_q68	Crucigasterin 225	C14H27NO	--	--	--	150151-85-2
	Alkaloids	Other	POS_q77	Cyromazine	C6H10N6	C14147	--	HMDB0029862	66215-27-8
	Alkaloids	Other	POS_q83	Dihydrozeatin	C10H15N5O	C02029	--	--	23599-75-9
	Alkaloids	Histidine Alkaloids	POS_q92	Ergothioneine-1	C9H15N3O2S	C05570	--	--	58511-63-0
	Alkaloids	Other	POS_q93	Ethionamide	C8H10N2S	C07665	--	HMDB0014747	536-33-4
	Alkaloids	Amines	POS_q95	Ethylamine	C2H7N	C00797	--	HMDB0013231	27491
	Alkaloids	Tryptophan Alkaloids	POS_q107	Haplopine	C13H11NO4	C10694	--	HMDB0030195	5876-17-5
	Alkaloids	Indole Alkaloids	POS_q112	Hypaphorine	C14H18N2O2	C09213	--	HMDB0061115	487-58-1
	Alkaloids	Other	POS_q127	Kukoamine A	C28H42N4O6	C17615	--	HMDB0030392	75288-96-9
	Alkaloids	Other	POS_q128	Kukoamine B	C28H42N4O6	C17616	--	HMDB0060525	164991-67-7
	Alkaloids	Indole Alkaloids	POS_q129	L-(+)-Abrine	C12H14N2O2	C02983	--	--	526-31-8
	Alkaloids	Other	POS_q137	Liensinine (Perchlorate)	C37H42N2O6.ClHO4	--	--	HMDB0033920	2385-63-9
	Alkaloids	Pyridine Alkaloids	POS_q167	Nicotinamide Riboside (Chloride)	C11H15ClN2O5	--	--	--	23111-00-4
	Alkaloids	Other	POS_q176	Oxysanguinarine	C20H13NO5	--	--	HMDB0253291	548-30-1
	Alkaloids	Pyridine Alkaloids	POS_q180	Piperlongumine	C17H19NO5	C10166	--	HMDB0030341	20069-09-4
	Alkaloids	Pyrrole Alkaloids	POS_q186	Retrorsine	C18H25NO6	C10364	--	--	480-54-6
	Alkaloids	Isoquinoline Alkaloids	POS_q190	Roemerine	C18H17NO2	--	--	HMDB0030264	548-08-3
	Alkaloids	Isoquinoline Alkaloids	POS_q194	Salsolidine	C12H17NO2	--	--	--	5784-74-7
	Alkaloids	Pyrimidines	POS_q201	Sodium Barbital	C8H11N2NaO3	--	--	--	144-02-5
	Alkaloids	Pyrrole Alkaloids	POS_q203	Stachydrine	C7H13NO2	C10172	--	HMDB0004827	471-87-4
	Alkaloids	Pyrrole Alkaloids	POS_q204	Stachydrine Hydrochloride	C7H14ClNO2	--	--	--	4136-37-2
	Alkaloids	Tryptophan Alkaloids	POS_q206	Tombozine	C19H22N2O	C11635	--	--	604-99-9
	Alkaloids	Pyridine Alkaloids	POS_q207	Trigonelline (Chloride)	C7H8ClNO2	--	--	HMDB0000875	6138-41-6
	Alkaloids	Other	POS_q212	Vasicine (Hydrochloride)	C11H13ClN2O	--	--	--	7174-27-8
	Alkaloids	Nicotinic Acid Alkaloids	POS_q213	Venoterpine	C9H11NO	--	--	HMDB0030175	17948-42-4
	Alkaloids	Other	POS_q215	Vicine	C10H16N4O7	C08437	--	HMDB0034073	152-93-2
	Alkaloids	Glycosides	POS_q218	Yibeinoside A	C33H53NO7	--	--	--	98985-24-1
	Alkaloids	Plumerane	NEG_t17	Indole-3-lactic acid	C11H11NO3	C02043	--	HMDB0000671	1821-52-9
	Alkaloids	Alkaloids	NEG_t21	Koumidine	C19H22N2O	--	--	--	1358-75-4
	Alkaloids	Alkaloids	NEG_t33	Citrusin I	C34H53N7O9	--	--	HMDB0303680	--
	Alkaloids	Steroid Alkaloids	NEG_t5	beta2-Tomatine	C44H73NO16	--	--	--	17406-47-2
	Alkaloids	Alkaloids	NEG_t53	Cis-Zeatin-7-N-glucoside	C16H23N5O6	C16443	--	HMDB0012201	38165-56-9
	Alkaloids	Plumerane	NEG_t57	D-Glucosyl Indole-3-Carboxylate	C15H17NO7	--	--	--	--
	Alkaloids	Plumerane	NEG_t58	N-Feruloyltryptamine	C20H20N2O3	--	--	HMDB0041519	53905-13-8
	Alkaloids	Phenolamine	NEG_t60	Bis(Caffeoyl)Spermidine	C25H31N3O6	--	--	--	--
	Alkaloids	Alkaloids	POS_t50	Nicotianamine	C12H21N3O6	C05324	--	HMDB0255025	34441-14-0
	Alkaloids	Piperidine alkaloids	POS_t57	Piperidine	C5H11N	C01746	--	HMDB0034301	110-89-4
	Alkaloids	Pyridine Alkaloids	POS_t6	Gentianamine	C11H11NO3	C09961	--	--	22952-54-1
	Alkaloids	Alkaloids	POS_t61	Diethanolamine	C4H11NO2	C06772	--	HMDB0004437	111-42-2
	Alkaloids	Terpenoid Alkaloids	POS_t70	Tripterygiumine H	C28H37NO13	--	--	--	--
	Alkaloids	Phenolamine	POS_t72	Caffeoylagmatine	C14H20N4O3	--	--	--	--
	Alkaloids	Plumerane	POS_t74	Tryptophol	C10H11NO	C00955	--	HMDB0003447	526-55-6
	Alkaloids	Terpenoid Alkaloids	POS_t79	Vincoside lactam	C26H30N2O8	--	--	--	23141-27-7
	Alkaloids	Alkaloids	POS_t84	Broussonetine B	C24H45NO10	--	--	--	--
	Alkaloids	Alkaloids	POS_t86	Norephedrine	C9H13NO	C02343	--	HMDB0001942	492-41-1
	Amino acids	Alpha Amino Acids	NEG_q22	3-(Carboxymethylamino)Propanoic Acid	C5H9NO4	--	--	HMDB0033550	505-72-6
	Amino acids	Other	NEG_q28	4-Hydroxyisoleucine	C6H13NO3	--	--	--	781658-23-9
	Amino acids	Other	NEG_q45	Ac-Ala-Oh	C5H9NO3	--	--	HMDB0000766	97-69-8
	Amino acids	Other	NEG_q59	(-)-Aspartic Acid	C4H7NO4	C00402	--	HMDB0006483	1783-96-6
	Amino acids	Dipeptide	NEG_q76	Cyclo(Tyr-Val)	C14H18N2O3	--	--	--	21754-25-6
	Amino acids	Other	NEG_q94	Dl-Arginine	C6H14N4O2	--	--	HMDB0251511	7200-25-1
	Amino acids	Other	NEG_q95	Dl-Asparagine	C4H8N2O3	C16438	--	HMDB0251512	3130-87-8
	Amino acids	Other	NEG_q98	Dl-Tyrosine	C9H11NO3	C01536	--	--	556-03-6
	Amino acids	Peptides	NEG_q128	Glycylglycine	C4H8N2O3	C02037	--	HMDB0011733	556-50-3
	Amino acids	Peptides	NEG_q129	Glycyl-L-Leucine	C8H16N2O3	C02155	--	HMDB0000759	869-19-2
	Amino acids	Other	NEG_q152	L-Allothreonine	C4H9NO3	C05519	--	HMDB0004041	28954-12-3
	Amino acids	Other	NEG_q156	L-Aspartic Acid	C4H7NO4	C00049	--	HMDB0000191	56-84-8
	Amino acids	Other	NEG_q159	L-Glutamic Acid	C5H9NO4	C00025	--	HMDB0000148	56-86-0
	Amino acids	Other	NEG_q160	L-Glutamic Acid (Monosodium Salt)	C5H8NNaO4	--	--	--	142-47-2
	Amino acids	Other	NEG_q162	L-Methionine Sulfoxide	C5H11NO3S	C02989	--	HMDB0002005	3226-65-1
	Amino acids	Other	NEG_q163	L-Ornithine (Hydrochloride)	C5H13ClN2O2	--	--	HMDB0000214	3184-13-2
	Amino acids	Other	NEG_q164	L-Serine	C3H7NO3	C00065	--	HMDB0000187	56-45-1
	Amino acids	Other	NEG_q165	L-Threonine	C4H9NO3	C00188	--	HMDB0000167	72-19-5
	Amino acids	Other	NEG_q166	L-Tyrosine	C9H11NO3	C00082	--	HMDB0000158	60-18-4
	Amino acids	Other	NEG_q189	N-Acetyl-L-Glutamic Acid	C7H11NO5	C00624	--	HMDB0001138	1188-37-0
	Amino acids	Other	NEG_q190	N-Acetyl-L-Methionine	C7H13NO3S	C02712	--	HMDB0011745	65-82-7
	Amino acids	Other	NEG_q194	N-Carbamoyl-Dl-Aspartic Acid	C5H8N2O5	--	--	--	923-37-5
	Amino acids	Dipeptide	NEG_q196	N-((-)-Jasmonoyl)-S-Isoleucine	C18H29NO4	C18699	--	--	120330-92-9
	Amino acids	Other	NEG_q197	Nmda	C5H9NO4	--	--	HMDB0002393	6384-92-5
	Amino acids	Other	NEG_q200	O-Acetylserine	C5H9NO4	C00979	--	HMDB0003011	5147-00-2
	Amino acids	Other	NEG_q269	Β-Cyano-L-Alanine	C4H6N2O2	C02512	--	HMDB0060245	6232-19-5
	Amino acids	Peptides	NEG_q271	Γ-L-Glutamyl-L-Alanine	C8H14N2O5	--	--	HMDB0006248	5875-41-2
	Amino acids	Other	POS_q4	1-Methyl-L-Histidine	C7H11N3O2	--	--	HMDB0000001	332-80-9
	Amino acids	Other	POS_q7	2-Amino-5-Ureidopentanoic Acid	C6H13N3O3	--	--	HMDB0250742	627-77-0
	Amino acids	Other	POS_q8	2-Chloro-Dl-Phenylalanine	C9H10ClNO2	--	--	--	14091-11-3
	Amino acids	Other	POS_q13	2-(Methylamino)Benzoic Acid	C8H9NO2	C03005	--	--	119-68-6
	Amino acids	Other	POS_q18	3-Nitro-L-Tyrosine	C9H10N2O5	--	--	HMDB0001904	621-44-3
	Amino acids	Other	POS_q19	3-O-Methyldopa	C10H13NO4	--	--	HMDB0060747	300-48-1
	Amino acids	Other	POS_q27	6-Amino-2-Oxohexanoate	C6H11NO3	C03239	--	--	--
	Amino acids	Peptides	POS_q46	Aurantiamide Acetate	C27H28N2O4	--	--	--	56121-42-7
	Amino acids	Dipeptide	POS_q73	Cyclo(Hpro-Leu)	C11H18N2O3	--	--	--	1016899-93-6
	Amino acids	Dipeptide	POS_q74	Cyclo(Ile-Leu)	C12H22N2O2	--	--	--	91741-17-2
	Amino acids	Dipeptide	POS_q75	Cyclo(Leu-Leu)	C12H22N2O2	--	--	--	1436-27-7
	Amino acids	Dipeptide	POS_q76	Cyclo(Phe-Hpro)	C14H16N2O3	--	--	--	1016899-94-7
	Amino acids	Other	POS_q79	D(-)-2-Aminobutyric Acid	C4H9NO2	C02261	LMFA01100043	HMDB0000650	2623-91-8
	Amino acids	Alpha Amino Acids	POS_q86	Dl-Tryptophan	C11H12N2O2	C00806	--	HMDB0030396	20064
	Amino acids	Other	POS_q87	D-Ornithine (Hydrochloride)	C5H13ClN2O2	C11320	--	--	16682-12-5
	Amino acids	Other	POS_q88	D-Phenylalanine	C9H11NO2	C02265	--	--	673-06-3
	Amino acids	Other	POS_q89	D-Serine	C3H7NO3	C00740	--	HMDB0003406	312-84-5
	Amino acids	Other	POS_q108	H-Gly-Pro-Oh	C7H12N2O3	--	--	HMDB0000721	704-15-4
	Amino acids	Other	POS_q109	H-Hoarg-Oh	C7H16N4O2	C01924	--	HMDB0000670	156-86-5
	Amino acids	Other	POS_q133	L-Arginine (Hydrochloride)	C6H15ClN4O2	--	--	HMDB0303361	1119-34-2
	Amino acids	Other	POS_q134	L-Citrulline	C6H13N3O3	C00327	--	HMDB0000904	372-75-8
	Amino acids	Other	POS_q135	Leucyl-Phenylalanine	C15H22N2O3	--	--	HMDB0013243	424904
	Amino acids	Other	POS_q136	L-Histidine	C6H9N3O2	C00135	--	HMDB0000177	71-00-1
	Amino acids	Other	POS_q138	L-Lysine	C6H14N2O2	C00047	--	--	56-87-1
	Amino acids	Other	POS_q139	L-Methionine	C5H11NO2S	C00073	--	HMDB0000696	63-68-3
	Amino acids	Other	POS_q140	L-Nmma (Acetate)	C9H20N4O4	--	--	HMDB0029416	53308-83-1
	Amino acids	Peptides	POS_q143	L-Phenylalanyl-L-Leucine	C15H22N2O3	--	--	--	3303-55-7
	Amino acids	Peptides	POS_q144	L-Phenylalanyl-L-Tryptophan	C20H21N3O3	--	--	HMDB0029006	24587-41-5
	Amino acids	Other	POS_q145	L-Pipecolic Acid	C6H11NO2	C00408	--	HMDB0000716	3105-95-1
	Amino acids	Other	POS_q146	L-Proline	C5H9NO2	C00148	--	HMDB0000162	147-85-3
	Amino acids	Alpha Amino Acids	POS_q164	N'-Formylkynurenine	C11H12N2O4	C02700	--	--	1022-31-7
	Amino acids	Other	POS_q165	Ng,Ng-Dimethylarginine Dihydrochloride	C8H18N4O2	C03626	--	--	220805-22-1
	Amino acids	Other	POS_q172	Nsc 16590	C4H9NO2	C03665	LMFA01100053	HMDB0001906	62-57-7
	Amino acids	Other	POS_q179	Phenylacetylglutamine	C13H16N2O4	C04148	--	HMDB0006344	28047-15-6
	Amino acids	Peptides	POS_q183	Pyruvic Acid	C3H4O3	C00022	LMFA01060077	HMDB0000243	127-17-3
	Amino acids	Other	POS_q198	Sdma	C8H18N4O2	--	--	HMDB0003334	30344-00-4
	Amino acids	Other	POS_q210	Ureidopropionic Acid	C4H8N2O3	C02642	--	HMDB0000026	462-88-4
	Amino acids	Other	POS_q221	Γ-Glu-Phe	C14H18N2O5	--	--	HMDB0000594	7432-24-8
	Amino Acids	Other	NEG_t1	S-(5'-Adenosy)-L-homocysteine	C14H20N6O5S	C00021	--	HMDB0000939	979-92-0
	Amino Acids	Other	POS_t68	Phe-His	C15H18N4O3	--	--	HMDB0028892	16874-81-0
	Coumarins	Hydroxycoumarins	NEG_q32	5-Methoxy-7-Hydroxycoumarin	C10H8O4	--	--	--	426517
	Coumarins	Other	NEG_q38	6-Hydroxymethylherniarin	C11H10O4	--	--	--	117597-79-2
	Coumarins	Coumarins	NEG_q71	Cichoriin	C15H16O9	C09206	--	HMDB0030821	531-58-8
	Coumarins	Monophenols	NEG_q78	Daphnin	C15H16O9	C01421	--	--	486-55-5
	Coumarins	Other	NEG_q82	Demethylwedelolactone	C15H8O7	--	LMPK12090041	--	6468-55-9
	Coumarins	Monophenols	NEG_q114	Esculin	C15H16O9	C09264	--	HMDB0030820	531-75-9
	Coumarins	Coumarins	NEG_q170	Magnolioside	C16H18O9	--	--	--	20186-29-2
	Coumarins	Benzopyrans	POS_q24	5-Geranoxy-7-Methoxycoumarin	C20H24O4	--	--	HMDB0032954	7380-39-4
	Coumarins	Polyphenols	POS_q101	Fraxetin	C10H8O5	C09265	--	--	574-84-5
	Coumarins	Other	POS_q148	Luvangetin-1	C15H14O4	C09273	--	--	483-92-1
	Coumarins	Coumarin	POS_t52	Umckalin (7-hydroxy-5,6-dimethoxycoumarin)	C11H10O5	--	--	--	43053-62-9
	Flavonoids	Flavonoid O-Glycosides	NEG_q37	6-Hydroxyluteolin 7-Glucoside	C21H20O12	C17763	LMPK12111184	HMDB0302732	54300-65-1
	Flavonoids	Other	NEG_q40	7,3',4'-Trihydroxyflavone	C15H10O5	--	LMPK12110042	--	2150-11-0
	Flavonoids	Flavonoid Glycosides	NEG_q49	Afzelin	C21H20O10	C16911	LMPK12111842	HMDB0248048	482-39-3
	Flavonoids	Isoflavones	NEG_q66	Biochanin A	C16H12O5	C00814	LMPK12050229	HMDB0002338	491-80-5
	Flavonoids	Polyphenols	NEG_q77	Cynaroside	C21H20O11	C03951	LMPK12113403	HMDB0035588	1268798
	Flavonoids	Flavonols	NEG_q112	Engeletin	C21H22O10	--	--	--	572-31-6
	Flavonoids	Hydroxyflavone	NEG_q148	Isoswertisin 2''-Rhamnoside	C28H32O14	C12629	--	--	64821-00-7
	Flavonoids	Other	NEG_q150	Kaempferol 3-Glucorhamnoside	C27H30O15	--	--	--	40437-72-7
	Flavonoids	Flavonols	NEG_q157	Leucoside	C26H28O15	--	LMPK12111729	--	27661-51-4
	Flavonoids	Flavonols	NEG_q161	Limocitrin	C17H14O8	--	LMPK12113241	HMDB0029516	489-33-8
	Flavonoids	Polyphenols	NEG_q167	Luteolin	C15H10O6	C01514	LMPK12110006	HMDB0005800	491-70-3
	Flavonoids	Polyphenols	NEG_q168	Luteolin 7-O-Glucuronide	C21H18O12	C03515	LMPK12110644	HMDB0240541	29741-10-4
	Flavonoids	Flavonols	NEG_q187	Miquelianin	C21H18O13	--	LMPK12112173	HMDB0029212	22688-79-5
	Flavonoids	Flavonols	NEG_q191	Narcissin	C28H32O16	--	LMPK12110586	--	604-80-8
	Flavonoids	Flavones	NEG_q203	Oroxylin A-7-O-Glucuronide	C22H20O11	--	LMPK12111086	--	36948-76-2
	Flavonoids	Other	NEG_q226	Rutin (Trihydrate)	C27H36O19	--	--	HMDB0003249	250249-75-3
	Flavonoids	Other	NEG_q228	Safflower Yellow	C43H44O24	--	--	--	1401-20-3
	Flavonoids	Flavonones	NEG_q229	Sakuranetin	C16H14O5	C09833	LMPK12140571	HMDB0030090	2957-21-3
	Flavonoids	Flavones	NEG_q232	Schaftoside	C26H28O14	C10181	LMPK12110207	--	51938-32-0
	Flavonoids	Polyphenols	NEG_q233	Scutellarin	C21H18O12	--	LMPK12111110	--	27740-01-8
	Flavonoids	Polyphenols	NEG_q253	Tiliroside	C30H26O13	--	LMPK12111791	--	20316-62-5
	Flavonoids	Flavones	NEG_q261	Velutin	C17H14O6	--	LMPK12111053	--	25739-41-7
	Flavonoids	Flavones	NEG_q264	Vicenin 2	C27H30O15	C10195	LMPK12110218	HMDB0030708	23666-13-9
	Flavonoids	Polyphenols	NEG_q265	Wogonin	C16H12O5	C10197	LMPK12111330	--	632-85-9
	Flavonoids	Flavonolignans	POS_q6	2,3-Dehydrosilybin A	C25H20O10	--	--	--	25166-14-7
	Flavonoids	Flavones	POS_q23	5,7-Dimethoxyflavone	C17H14O4	C10029	LMPK12110188	HMDB0036620	21392-57-4
	Flavonoids	Monophenols	POS_q31	7-Hydroxy-4H-Chromen-4-One	C9H6O3	--	--	--	59887-89-7
	Flavonoids	Flavones	POS_q38	Albanin A	C20H18O6	--	LMPK12110891	HMDB0037488	73343-42-7
	Flavonoids	Hydroxyflavone	POS_q40	Apiin	C26H28O14	C04858	LMPK12110337	HMDB0030843	26544-34-3
	Flavonoids	Flavones	POS_q47	Baicalin	C21H18O11	C10025	LMPK12111081	HMDB0041832	21967-41-9
	Flavonoids	Hydroxyflavone	POS_q53	Breviscapin	C21H18O11.C21H18O12	--	--	--	116122-36-2
	Flavonoids	Flavonols	POS_q63	Chrysosplenol D	C18H16O8	C04552	LMPK12112998	HMDB0130258	14965-20-9
	Flavonoids	Biflavones	POS_q69	Cupressuflavone	C30H18O10	C10034	--	--	3952-18-9
	Flavonoids	Other	POS_q70	Cyanidin-3-O-Arabinoside Chloride	C20H19ClO10	--	--	--	111613-04-8
	Flavonoids	Polyphenols	POS_q71	Cyanidin-3-O-Galactoside (Chloride)	C21H21ClO11	C08647	--	HMDB0037977	27661-36-5
	Flavonoids	Flavonoids	POS_q82	Dichotomitin	C18H14O8	--	--	--	88509-91-5
	Flavonoids	Flavones	POS_q96	Eupatilin	C18H16O7	C10040	LMPK12111228	HMDB0029469	22368-21-4
	Flavonoids	Flavones	POS_q97	Eupatorin	C18H16O7	--	LMPK12111239	HMDB0252128	855-96-9
	Flavonoids	Polyphenols	POS_q99	Fisetin	C15H10O6	C10041	LMPK12111566	--	528-48-3
	Flavonoids	Isoflavones	POS_q100	Formononetin	C16H12O4	C00858	LMPK12050037	HMDB0005808	485-72-3
	Flavonoids	Polyphenols	POS_q104	Genkwanin	C16H12O5	C10046	LMPK12111018	HMDB0252684	437-64-9
	Flavonoids	Isoflavones	POS_q111	Homoferreirin	C17H16O6	C10457	--	--	482-01-9
	Flavonoids	Flavonols	POS_q113	Ikarisoside A	C26H28O10	--	LMPK12111710	--	55395-07-8
	Flavonoids	Polyphenols	POS_q117	Irisolidone	C17H14O6	C10471	LMPK12050384	HMDB0132852	2345-17-7
	Flavonoids	Flavonols	POS_q120	Isoquercetin	C21H20O12	C05623	LMPK12112086	HMDB0037362	482-35-9
	Flavonoids	Flavones	POS_q121	Isorhoifolin	C27H30O14	--	LMPK12110355	HMDB0037349	552-57-8
	Flavonoids	Flavonols	POS_q124	Kaempferol 3-Neohesperidoside	C27H30O15	--	LMPK12111732	HMDB0037573	32602-81-6
	Flavonoids	Flavones	POS_q142	Lonicerin	C27H30O15	C12630	LMPK12110659	HMDB0005799	25694-72-8
	Flavonoids	Polyphenols	POS_q147	Luteolin 7-Diglucuronide	C27H26O18	C12632	LMPK12110663	HMDB0060297	96400-45-2
	Flavonoids	Other	POS_q149	Malvidin Chloride	C17H15ClO7	C08716	--	--	643-84-5
	Flavonoids	Polyphenols	POS_q150	Marein	C21H22O11	--	LMPK12120156	--	535-96-6
	Flavonoids	Flavones	POS_q152	Meloside A	C27H30O15	C04199	LMPK12110217	HMDB0029484	60767-80-8
	Flavonoids	Flavonols	POS_q166	Nicotiflorin	C27H30O15	C21833	LMPK12111734	HMDB0302426	17650-84-9
	Flavonoids	Flavonols	POS_q188	Rhamnocitrin 3-Glucoside	C22H22O11	--	LMPK12112562	--	41545-37-3
	Flavonoids	Polyphenols	POS_q191	Rutin	C27H30O16	C05625	LMPK12112098	HMDB0003249	153-18-4
	Flavonoids	Flavones	POS_q195	Salvigenin	C18H16O6	--	LMPK12111166	HMDB0128577	19103-54-9
	Flavonoids	Flavones	POS_q216	Vitexin	C21H20O10	C01460	LMPK12110194	HMDB0301980	3681-93-4
	Flavonoids	Monophenols	POS_q217	Wogonoside	C22H20O11	--	LMPK12111323	--	51059-44-0
	Flavonoids	Flavones	NEG_t46	Acacetin-7-O-rutinoside (Linarin)	C28H32O14	--	--	--	480-36-4
	Flavonoids	Other Flavonoids	NEG_t52	Glabrene	C20H18O4	--	LMPK12080060	HMDB0029530	60008-03-9
	Flavonoids	Chalcones	POS_t54	3-Hydroxyphloretin	C15H14O6	C22567	--	HMDB0029253	57765-66-9
	Ketones, Aldehydes, Acids	Benzaldehydes	NEG_q29	4-Methoxybenzaldehyde	C8H8O2	C10761	--	HMDB0029686	123-11-5
	Ketones, Aldehydes, Acids	Aromatic Ketone	NEG_q47	Acetylpyrazine	C6H6N2O	--	--	HMDB0031861	22047-25-2
	Ketones, Aldehydes, Acids	Other	NEG_q51	Allantoic Acid	C4H8N4O4	C00499	--	HMDB0001209	99-16-1
	Ketones, Aldehydes, Acids	Carboxylic Acids	NEG_q60	Azelaic Acid	C9H16O4	C08261	LMFA01170054	HMDB0000784	123-99-9
	Ketones, Aldehydes, Acids	Sugar Acids	NEG_q84	D-Fructose-6-Phosphate (Disodium) Salt	C6H13O9P	--	--	--	26177-86-6
	Ketones, Aldehydes, Acids	Sugar Acids	NEG_q86	D-Gluconic Acid	C6H12O7	C00257	--	HMDB0000625	526-95-4
	Ketones, Aldehydes, Acids	Sugar Acids	NEG_q96	Dl-Glyceric Acid	C3H6O4	C00258	--	HMDB0000139	473-81-4
	Ketones, Aldehydes, Acids	Other	NEG_q136	Hypotaurine	C2H7NO2S	C00519	--	HMDB0000965	300-84-5
	Ketones, Aldehydes, Acids	Indole And Its Derivatives	NEG_q143	Indolelactic Acid	C11H11NO3	C02043	--	--	1821-52-9
	Ketones, Aldehydes, Acids	Polyketides	NEG_q177	Marilactone	C8H10O3	--	--	--	34818-17-2
	Ketones, Aldehydes, Acids	Polyketides	NEG_q224	Rubinaphthin A	C17H18O9	--	--	--	448962-05-8
	Ketones, Aldehydes, Acids	Phenylpropanoic Acids	NEG_q227	(S)-3-(4-Hydroxyphenyl)-2-Hydroxypropionic Acid	C9H10O4	--	--	--	23508-35-2
	Ketones, Aldehydes, Acids	Other	NEG_q238	Sn-Glycerol 3-Phosphate	C3H9O6P	C00093	--	HMDB0000126	17989-41-2
	Ketones, Aldehydes, Acids	Methyl Ketone	NEG_q244	Sulcatone	C8H14O	C07287	LMFA12000039	HMDB0035915	110-93-0
	Ketones, Aldehydes, Acids	Other	NEG_q246	Sulfinpyrazone	C23H20N2O3S	C07317	--	--	57-96-5
	Ketones, Aldehydes, Acids	Other	NEG_q260	Uridine 5'-Monophosphate Disodium Salt	C9H13N2O9P	--	--	--	3387-36-8
	Ketones, Aldehydes, Acids	Aromatic Ketone	POS_q5	1-Phenylpentan-1-One	C11H14O	--	--	HMDB0031208	1009-14-9
	Ketones, Aldehydes, Acids	Other	POS_q49	Benzoyleneurea	C8H6N2O2	--	--	HMDB0249051	86-96-4
	Ketones, Aldehydes, Acids	Other	POS_q58	Capillin	C12H8O	C08398	--	--	495-74-9
	Lignans	Other	POS_q33	Acuminatin	C21H24O4	--	--	--	41744-39-2
	Lignans	Lignans	POS_q90	Eleutheroside E	C34H46O18	C20786	--	--	39432-56-9
	Lignans	Other	POS_q123	Kadsurin A	C21H24O6	C10640	--	--	99340-07-5
	Lignans	Lignan	NEG_t29	Euryalin A	C31H38O10	--	--	--	--
	Lignans	Lignan	POS_t38	Kadsuralignan J	C27H34O8	--	--	--	--
	Lignans	Lignan	POS_t82	Eucommin A	C27H34O12	C10560	--	--	99633-12-2
	Lignans	Lignan	POS_t83	Medioresinol-4,4'-di-O-glucoside	C33H44O17	--	--	--	88142-63-6
	Lipid	Fatty Acyls	NEG_q2	13(S)-Hydroxyoctadeca-9(Z),11(E)-Dienoic Acid (13-Hode)	C18H32O3	--	--	--	18104-45-5
	Lipid	Fatty Acids	NEG_q15	2-Hydroxypalmitic Acid	C16H32O3	--	LMFA01050047	--	764-67-0
	Lipid	Fatty Acid	NEG_q43	9(S)-Hpotre	C18H30O4	--	--	--	111004-08-1
	Lipid	Fatty Acyls	NEG_q93	Dihydrolipoic Acid	C8H16O2S2	C02147	--	HMDB0012210	462-20-4
	Lipid	Fatty Acyls	NEG_q130	Gondoic Acid	C20H38O2	C16526	LMFA01030085	HMDB0002231	5561-99-9
	Lipid	Fatty Acids	NEG_q149	(±)-Jasmonic Acid	C12H18O3	--	--	--	77026-92-7
	Lipid	Fatty Acyls	NEG_q151	Lactitol (Monohydrate)	C12H26O12	--	--	HMDB0040937	81025-04-9
	Lipid	Fatty Acyls	NEG_q181	Methyl 3-Phenylpropanoate	C10H12O2	--	LMFA07010951	HMDB0030060	103-25-3
	Lipid	Fatty Acyls	NEG_q188	Myristoleic Acid	C14H26O2	C08322	LMFA01030051	HMDB0002000	544-64-9
	Lipid	Fatty Acids	NEG_q209	Palmitoylglycine	C18H35NO3	--	LMFA08020079	HMDB0013034	2441-41-0
	Lipid	Fatty Acids	NEG_q240	Sodium 5-Hydroxyhexanoate	C6H13NaO3	--	--	--	185956-02-9
	Lipid	Fatty Acyls	NEG_q241	Stearic Acid	C18H36O2	C01530	LMFA01010018	HMDB0000827	21128
	Lipid	Glycerophospholipids	POS_q2	1-Linoleoyl Glycerol	C21H38O4	--	LMGL01010006	HMDB0242115	2277-28-3
	Lipid	Fatty Acyls	POS_q41	Arachidic Acid	C20H40O2	C06425	LMFA01010020	HMDB0002212	506-30-9
	Lipid	Fatty Acyls	POS_q80	Dehp	C24H38O4	C03690	--	HMDB0249243	117-81-7
	Lipid	Fatty Acid Esters	POS_q94	Ethyl 3-Hydroxybutyrate	C6H12O3	--	--	HMDB0040409	5405-41-4
	Lipid	Glycerophospholipids	POS_q178	Pc(16:0/0:0)[U]	C24H50NO7P	--	--	--	--
	Lipid	Glycerol Ester	NEG_t3	Gingerglycolipid B	C33H58O14	--	LMGL04010023	HMDB0041094	88168-90-5
	Lipid	Glycerol Ester	POS_t1	Gingerglycolipid A	C33H56O14	--	LMGL04010019	HMDB0041093	145937-22-0
	Lipid	Free Fatty Acids	POS_t13	9-Hydroperoxy-10E,12,15Z-octadecatrienoic acid	C18H30O4	C16321	LMFA02000108	--	111004-08-1
	Lipid	Glycerol Ester	POS_t36	1-Stearidonoyl-Glycerol	C21H34O4	--	--	--	--
	Lipid	Sphingolipids	POS_t40	Dihydrosphingosine	C18H39NO2	C00836	LMSP01020001	HMDB0000269	764-22-7
	Lipid	Free Fatty Acids	POS_t41	N-Lauryldiethanolamine	C16H35NO2	--	--	--	1541-67-9
	Nucleosides	Other	NEG_t27	Riboprine	C15H21N5O4	C16427	--	HMDB0257214	7724-76-7
	Nucleosides	Other	NEG_t8	Succinyladenosine	C14H17N5O8	--	--	HMDB0000912	4542-23-8
	Nucleotides	Pyrimidine Nucleosides	NEG_q31	5-Hydroxymethyluracil	C5H6N2O3	C03088	--	HMDB0000469	4433-40-3
	Nucleotides	Glycosides	NEG_q46	Acanthoside B	C28H36O13	C10890	--	--	7374-79-0
	Nucleotides	Pyrimidine Nucleosides	NEG_q259	Uridine 5'-Monophosphate	C9H13N2O9P	C00105	--	HMDB0000288	58-97-9
	Nucleotides	Purine Nucleosides	POS_q9	2'-Deoxyadenosine	C10H13N5O3	C00559	--	HMDB0000101	958-09-8
	Nucleotides	Deoxyribonucleosides	POS_q10	2'-Deoxyuridine	C9H12N2O5	C00526	--	HMDB0000012	951-78-0
	Nucleotides	Purine Nucleosides	POS_q30	6-(Γ,Γ-Dimethylallylamino)Purine	C10H13N5	C04083	--	HMDB0245646	2365-40-4
	Nucleotides	Purine Nucleosides	POS_q34	Adenosine	C10H13N5O4	C00212	--	HMDB0000050	58-61-7
	Nucleotides	Ribonucleotides	POS_q35	Adenosine 2',3'-Cyclic Phosphate	C10H12N5O6P	C02353	--	--	634-01-5
	Nucleotides	Pyrimidine Nucleosides	POS_q78	Cytidine	C9H13N3O5	C00475	--	HMDB0000089	65-46-3
	Nucleotides	Purine Nucleosides	POS_q106	Guanosine	C10H13N5O5	C00387	--	HMDB0000133	118-00-3
	Nucleotides	Purine Nucleosides	POS_q155	N6-Isopentenyladenosine	C15H21N5O4	C16427	--	HMDB0304396	7724-76-7
	Nucleotides	Purine Nucleosides	POS_q156	N6-Methyladenosine	C11H15N5O4	--	--	HMDB0004044	1867-73-8
	Nucleotides	Purine Nucleosides	POS_q161	Nad+	C21H27N7O14P2	C00003	--	HMDB0000902	53-84-9
	Nucleotides	Ribonucleotides	POS_q220	Β-Nicotinamide Mononucleotide	C11H15N2O8P	C00455	--	--	1094-61-7
	Organic acid	Carboxylic Acids	NEG_q1	12,13-Dihome	C18H34O4	--	--	--	--
	Organic acid	Indole And Its Derivatives	NEG_q5	1H-Indole-5-Carboxylic Acid	C9H7NO2	--	--	--	1670-81-1
	Organic acid	Carboxylic Acids	NEG_q8	2,3-Dihydroxy-3-Methylbutanoic Acid	C5H10O4	C04039	--	--	1756-18-9
	Organic acid	Carboxylic Acids	NEG_q10	2,5-Furandicarboxylic Acid	C6H4O5	C20450	--	HMDB0004812	3238-40-2
	Organic acid	Carboxylic Acids	NEG_q12	2-Acetoxyacetic Acid	C4H6O4	--	--	--	13831-30-6
	Organic acid	Aromatic Organic Acids	NEG_q21	3-Butylidenephthalide	C12H12O2	C16924	--	HMDB0032061	551-08-6
	Organic acid	Carboxylic Acids	NEG_q23	(-)-3-Dehydroshikimic Acid	C7H8O5	--	--	--	2922-42-1
	Organic acid	Polyphenols	NEG_q25	3-O-Methylgallic Acid	C8H8O5	C05616	--	--	3934-84-7
	Organic acid	Carboxylic Acids	NEG_q27	4-Acetamidobutanoic Acid	C6H11NO3	--	--	HMDB0003681	3025-96-5
	Organic acid	Carboxylic Acids	NEG_q34	5-Oxopyrrolidine-2-Carboxylic Acid	C5H7NO3	--	--	--	149-87-1
	Organic acid	Carboxylic Acids	NEG_q36	6-Hydroxyhexanoic Acid	C6H12O3	C06103	LMFA01050015	HMDB0012843	1191-25-9
	Organic acid	Carboxylic Acids	NEG_q44	Abscisic Acid	C15H20O4	C06082	--	HMDB0035140	21293-29-8
	Organic acid	Carboxylic Acids	NEG_q48	Aconitic Acid	C6H6O6	C00417	--	HMDB0000072	499-12-7
	Organic acid	Other	NEG_q52	Allantoin	C4H6N4O3	C01551	--	HMDB0000462	97-59-6
	Organic acid	Carboxylic Acids	NEG_q55	Aminomalonic Acid	C3H5NO4	C00872	--	HMDB0001147	1068-84-4
	Organic acid	Carboxylic Acids	NEG_q61	Azetidine-2-Carboxylic Acid	C4H7NO2	--	--	HMDB0029615	225452
	Organic acid	Benzoic Acids	NEG_q62	Benzoic Acid	C7H6O2	C00180	--	HMDB0001870	65-85-0
	Organic acid	Phenolic Acids	NEG_q70	Chorismate	C10H10O6	C00251	--	--	617-12-9
	Organic acid	Carboxylic Acids	NEG_q81	Decanedioic Acid	C10H18O4	C08277	LMFA01170006	HMDB0000792	111-20-6
	Organic acid	Carboxylic Acids	NEG_q97	Dl-Tartaric Acid	C4H6O6	--	--	--	133-37-9
	Organic acid	Carboxylic Acids	NEG_q100	D-(+)-Malic Acid	C4H6O5	C00497	--	HMDB0031518	636-61-3
	Organic acid	Carboxylic Acids	NEG_q106	D-(-)-Quinic Acid	C7H12O6	C00296	--	HMDB0003072	77-95-2
	Organic acid	Other	NEG_q121	(-)-Fucose	C6H12O5	C01019	--	--	2438-80-4
	Organic acid	Carboxylic Acids	NEG_q127	Glycolic Acid	C2H4O3	C00160	--	HMDB0000115	79-14-1
	Organic acid	Carboxylic Acids	NEG_q134	(-)-Hydroxycitric Acid Lactone	C6H6O7	--	--	--	27750-13-6
	Organic acid	Other	NEG_q137	I-Inositol	C6H12O6	C00137	--	HMDB0000211	87-89-8
	Organic acid	Carboxylic Acids	NEG_q142	Indole-3-Carboxylic Acid	C9H7NO2	C19837	--	HMDB0003320	771-50-6
	Organic acid	Other	NEG_q145	Isethionic Acid	C2H6O4S	C05123	--	HMDB0003903	107-36-8
	Organic acid	Other	NEG_q146	Isethionic Acid Sodium Salt	C2H5NaO4S	--	--	--	1562-00-1
	Organic acid	Carboxylic Acids	NEG_q171	Malic Acid	C4H6O5	C00711	--	HMDB0000156	6915-15-7
	Organic acid	Carboxylic Acids	NEG_q172	Malonic Acid	C3H4O4	C00383	LMFA01170041	HMDB0000691	141-82-2
	Organic acid	Carboxylic Acids	NEG_q173	Malonic Acid, (P-Hydroxybenzyl)- (7Ci)	C10H10O5	--	--	--	90844-16-9
	Organic acid	Carboxylic Acids	NEG_q184	Methylmalonic Acid	C4H6O4	C02170	LMFA01170118	HMDB0000202	516-05-2
	Organic acid	Carboxylic Acids	NEG_q201	Octadecanedioic Acid	C18H34O4	--	LMFA01170029	HMDB0000782	871-70-5
	Organic acid	Carboxylic Acids	NEG_q204	O-Toluic Acid	C8H8O2	C07215	--	HMDB0002340	118-90-1
	Organic acid	Carboxylic Acids	NEG_q205	Oxoadipic Acid	C6H8O5	C00322	LMFA01170121	HMDB0000225	3184-35-8
	Organic acid	Other	NEG_q207	Oxypurinol	C5H4N4O2	C07599	--	HMDB0000786	2465-59-0
	Organic acid	Carboxylic Acids	NEG_q213	Phenylpyruvic Acid	C9H8O3	C00166	--	HMDB0000205	156-06-9
	Organic acid	Carboxylic Acids	NEG_q215	Phosphonoacetic Acid	C2H5O5P	C05682	--	HMDB0004110	4408-78-0
	Organic acid	Carboxylic Acids	NEG_q216	Phthalic Acid	C8H6O4	C01606	--	HMDB0002107	88-99-3
	Organic acid	Carboxylic Acids	NEG_q217	Pimelic Acid	C7H12O4	C02656	LMFA01170051	HMDB0000857	111-16-0
	Organic acid	Monophenols	NEG_q230	Salicylic Acid	C7H6O3	C00805	--	HMDB0001895	69-72-7
	Organic acid	Carboxylic Acids	NEG_q237	(S)-Malic Acid	C4H6O5	C00149	--	HMDB0000156	97-67-6
	Organic acid	Carboxylic Acids	NEG_q242	Succinic Acid	C4H6O4	C00042	LMFA01170043	HMDB0000254	110-15-6
	Organic acid	Other	NEG_q247	Taurine	C2H7NO3S	C00245	--	HMDB0000251	107-35-7
	Organic acid	Carboxylic Acids	NEG_q255	Trans-Aconitic Acid	C6H6O6	C02341	--	HMDB0000958	4023-65-8
	Organic acid	Carboxylic Acids	NEG_q256	Tricarballylic Acid	C6H8O6	--	--	HMDB0031193	99-14-9
	Organic acid	Carboxylic Acids	POS_q114	Imidazol-1-Yl-Acetic Acid	C5H6N2O2	--	--	HMDB0029736	22884-10-2
	Organic acid	Carboxylic Acids	POS_q115	Imidazoleacetic Acid (Hydrochloride)	C5H7ClN2O2	--	--	--	3251-69-2
	Organic acid	Carboxylic Acids	POS_q122	Jasmonic Acid	C12H18O3	C08491	--	--	6894-38-8
	Organic acid	Carboxylic Acids	POS_q141	L-Norleucine	C6H13NO2	C01933	LMFA01100042	HMDB0001645	327-57-1
	Organic acid	Carboxylic Acids	POS_q159	N-Acetylhistamine	C7H11N3O	C05135	--	HMDB0013253	673-49-4
	Organic acid	Other	POS_q171	Nsc 12465	C9H7NO2	C16716	--	--	86-95-3
	Organic acid	Cinnamic Acids And Derivatives	POS_q173	N-Trans-Sinapoyltyramine	C19H21NO5	--	--	--	200125-11-7
	Organic acid	Aromatic Organic Acids	POS_q184	Quinoline-2-Carboxylic Acid	C10H7NO2	C06325	--	HMDB0000842	34249
	Organic acid	Carboxylic Acids	POS_q187	Rgx-202	C4H9N3O2	C03065	--	HMDB0013222	353-09-3
	Organic acid	Carboxylic Acids	POS_q209	Tyrosylleucine (Tfa)	C17H23F3N2O6	--	--	--	66852-01-5
	Organic Acid	Organic Acids	NEG_t48	Quinic Acid	C7H12O6	C00296	--	HMDB0003072	77-95-2
	Organic Acid	Organic Acids	POS_t19	5-Acetamidopentanoic Acid	C7H13NO3	C03087	LMFA01030987	HMDB0012175	1072-10-2
	Organic Acid	Organic Acids	POS_t28	Tuberonic Acid	C12H18O4	--	LMFA02020007	--	124649-26-9
	Organic Acid	Organic Acids	POS_t62	N-Methyl-4-aminobutyric acid	C5H11NO2	C15987	--	--	1119-48-8
	Organic Acid	Organic Acids	POS_t66	Argininosuccinic acid	C10H18N4O6	C03406	--	HMDB0000052	2387-71-5
	Others	Other	NEG_q11	2-Acetamidoethyl Phosphate	C4H10NO5P	--	--	--	89603-45-2
	Others	Other	NEG_q13	2-C-Methyl-D-Erythrono-1,4-Lactone	C5H8O4	--	--	HMDB0029884	18465-71-9
	Others	Other	NEG_q14	2-Dimethylaminoethylphosphonic Acid	C4H12NO3P	--	--	--	14596-56-6
	Others	Antibiotic	NEG_q69	Chlortetracycline	C22H23ClN2O8	C06571	--	--	57-62-5
	Others	Other	NEG_q72	Cinnamyl Acetate	C11H12O2	C12299	--	HMDB0029699	103-54-8
	Others	Other	NEG_q91	Dibenzyl Disulfide	C14H14S2	--	--	HMDB0032077	150-60-7
	Others	Other	NEG_q133	Heptanal Oxime	C7H15NO	--	--	--	629-31-2
	Others	Indole And Its Derivatives	NEG_q140	Indigo	C16H10O2N2	--	--	HMDB0059912	482-89-3
	Others	Other	NEG_q176	Mannitol	C6H14O6	C00392	--	HMDB0000765	87-78-5
	Others	Antibiotic	NEG_q180	Methacycline	C22H22N2O8	--	--	--	914-00-1
	Others	Other	NEG_q183	Methyl Isoferulate	C11H12O4	--	--	--	16980-82-8
	Others	Antibiotic	NEG_q208	Oxytetracycline	C22H24N2O9	--	--	--	79-57-2
	Others	Other	NEG_q210	Papain	C9H14N4O3	--	--	--	9001-73-4
	Others	Other	NEG_q214	Pheophorbide A	C35H36N4O5	C18021	--	--	15664-29-6
	Others	Other	NEG_q245	Sulfate	H2O4S	C00059	--	--	7664-93-9
	Others	Other	POS_q12	2-Isopropyl-3-Oxosuccinate	C7H10O5	C04236	--	--	--
	Others	Cinnamic Acids And Derivatives	POS_q15	3-(3,4-Dihydroxy-5-Methoxy)-2-Propenoic Acid	C10H10O5	C05619	--	--	2041-35-2
	Others	Other	POS_q16	3-Amino-2-Piperidinone	C5H10N2O	--	--	HMDB0000323	1892-22-4
	Others	Other	POS_q22	4-Methyl-5-Thiazoleethanol	C6H9NOS	C04294	--	HMDB0032985	137-00-8
	Others	Other	POS_q25	5-Hydroxytryptamine	C10H12N2O	C00780	--	HMDB0000259	50-67-9
	Others	Benzopyrans	POS_q28	6-Methoxymellein	C11H12O4	C02381	--	--	13410-15-6
	Others	Purines	POS_q84	Diphylline	C10H14N4O4	C07819	--	HMDB0014789	479-18-5
	Others	Pyrimidines	POS_q98	Fapy-Adenine	C5H7N5O	--	--	--	5122-36-1
	Others	Other	POS_q110	Histamine (Phosphate)	C5H12N3O4P	--	--	HMDB0000870	51-74-1
	Others	Indole And Its Derivatives	POS_q116	Indole-3-Methanamine	C9H10N2	--	--	HMDB0029740	22259-53-6
	Others	Amphetamine	POS_q153	Methoxamine	C11H17NO3	--	--	--	--
	Others	Other	POS_q169	N,N-Dimethylaniline	C8H11N	C02846	--	--	121-69-7
	Others	Other	POS_q202	Spermine	C10H26N4	C00750	--	HMDB0001256	71-44-3
	Others	Other	NEG_t13	Gymnoside I	C21H30O11	--	--	--	--
	Others	Other	NEG_t22	Icariside B1	C19H30O8	--	--	--	109062-00-2
	Others	Other	NEG_t24	Jasminoside E	C16H26O7	--	--	--	--
	Others	Other	NEG_t30	5-hydroxy-1-(4-hydroxyphenyl)-7-(4-hydroxy-3-methoxyphenyl)-3-heptanone	C20H24O5	--	--	--	--
	Others	Other	NEG_t36	daigremontianin	C26H30O9	--	--	--	98205-50-6
	Others	Other	NEG_t54	Vogeloside	C17H24O10	--	--	--	60077-47-6
	Others	Other	NEG_t55	Cimifugin-7-O-glucoside	C22H28O11	--	--	--	80681-45-4
	Others	Other	NEG_t59	5-Hydroxy-6-methoxy-2-(2-phenylethyl)chromone	C18H16O4	--	--	--	--
	Others	Other	POS_t15	Blumenol C glucoside	C19H32O7	--	--	HMDB0040668	135820-80-3
	Others	Other	POS_t2	myricanol-11-sulfate	C21H26O8S	--	--	--	--
	Others	Other	POS_t27	Lactuside B	C21H32O9	--	--	--	106009-42-1
	Others	Other	POS_t30	lanceotoxin B	C32H44O11	C08873	--	--	93802-98-3
	Others	Other	POS_t34	kalanchoside C	C30H42O9	--	--	--	--
	Others	Other	POS_t35	6'-O-Glucosylaucubin	C21H32O14	--	--	--	--
	Others	Other	POS_t4	thesiuside	C32H44O12	--	--	--	116988-19-3
	Others	Other	POS_t46	Trans dehydrorosinone	C19H28O2	--	--	HMDB0000077	53-43-0
	Others	Other	POS_t58	Glyasperin D	C22H26O5	--	--	--	142561-10-2
	Others	Choline	POS_t60	Choline	C5H14NO+	C00114	--	HMDB0000097	62-49-7
	Others	Other	POS_t73	1-Indanone	C9H8O	C01504	--	HMDB0059602	83-33-0
	Others	Other	POS_t78	3-Methylbutyl 6-O-(alpha-L-arabinopyranosyl)-beta-D-glucopyranoside	C16H30O10	--	--	--	--
	Others	Other	POS_t85	Bersaldegenin-3-acetate	C26H34O8	--	--	--	23044-72-6
	Phenylpropanoids	Simple Phenylpropanols	NEG_q20	3,4-Dimethoxycinnamic Acid	C11H12O4	--	--	HMDB0034315	2316-26-9
	Phenylpropanoids	Simple Phenylpropanols	NEG_q56	Angoroside C	C36H48O19	--	--	--	115909-22-3
	Phenylpropanoids	Simple Phenylpropanols	NEG_q67	Calceolarioside B	C23H26O11	--	--	--	105471-98-5
	Phenylpropanoids	Polyphenols	NEG_q74	Cryptochlorogenic Acid	C16H18O9	--	--	HMDB0030653	905-99-7
	Phenylpropanoids	Monophenols	NEG_q115	Eugenol	C10H12O2	C10453	--	HMDB0005809	97-53-0
	Phenylpropanoids	Simple Phenylpropanols	NEG_q118	Forsythiaside A	C29H36O15	C10456	--	--	79916-77-1
	Phenylpropanoids	Simple Phenylpropanols	NEG_q119	Forsythoside B	C34H44O19	--	--	--	81525-13-5
	Phenylpropanoids	Simple Phenylpropanols	NEG_q120	Forsythoside I	C29H36O15	--	--	--	1177581-50-8
	Phenylpropanoids	Polyphenols	POS_q67	Coniferyl Ferulate	C20H20O6	C17855	--	--	63644-62-2
	Polyphenols	Other	NEG_q6	1-O-Galloyl-6-O-Cinnamoylglucose	C22H22O11	--	--	HMDB0039195	115746-69-5
	Polyphenols	Polyphenols	NEG_q9	2,4-Dihydroxybenzoic Acid	C7H6O4	--	--	HMDB0029666	89-86-1
	Polyphenols	Polyphenols	NEG_q19	3',4'-Dihydroxyacetophenone	C8H8O3	C10675	--	HMDB0029661	1197-09-7
	Polyphenols	Polyphenols	NEG_q30	4-Methylcatechol	C7H8O2	C06730	--	HMDB0000873	452-86-8
	Polyphenols	Glycosides	NEG_q57	Arbutin	C12H16O7	C06186	--	HMDB0029943	497-76-7
	Polyphenols	Polyphenols	NEG_q68	Chlorogenic Acid	C16H18O9	C00852	--	HMDB0003164	327-97-9
	Polyphenols	Other	NEG_q90	Diacetoxy-6-Gingerdiol	C21H32O6	--	--	--	143615-75-2
	Polyphenols	Polyphenols	NEG_q123	Gallic Acid	C7H6O5	C01424	--	HMDB0005807	149-91-7
	Polyphenols	Other	NEG_q135	Hydroxytyrosol	C8H10O3	--	--	--	10597-60-1
	Polyphenols	Monophenols	NEG_q182	Methyl 4-Hydroxyphenylacetate	C9H10O3	--	--	--	14199-15-6
	Polyphenols	Monophenols	NEG_q185	Methyl Paraben	C8H8O3	--	--	HMDB0032572	99-76-3
	Polyphenols	Other	NEG_q186	Methylsyringol	C9H12O3	--	--	HMDB0029680	1730647
	Polyphenols	Polyphenols	NEG_q202	Olivetol	C11H16O2	--	LMPK15030008	--	500-66-3
	Polyphenols	Other	NEG_q212	P-Cresyl Sulfate (Potassium)	C7H7KO4S	--	--	HMDB0011635	91978-69-7
	Polyphenols	Monophenols	NEG_q221	Raspberry Ketone	C10H12O2	--	--	HMDB0033723	5471-51-2
	Polyphenols	Glycosides	NEG_q231	Salidroside	C14H20O7	C06046	--	--	10338-51-9
	Polyphenols	Polyphenols	NEG_q262	Verbascoside	C29H36O15	C10501	--	HMDB0034843	61276-17-3
	Polyphenols	Phenolic Acids	POS_q17	3-Ethoxy-4-Hydroxybenzaldehyde	C9H10O3	--	--	--	121-32-4
	Polyphenols	Tannin	POS_q50	Beta-Glucogallin	C13H16O10	--	--	--	13405-60-2
	Polyphenols	Glycosides	POS_q118	Isoforsythiaside	C29H36O15	--	--	--	1357910-26-9
	Polyphenols	Phenols	POS_q175	Orcinol Gentiobioside	C19H28O12	--	--	--	164991-86-0
	Polyphenols	Phenolic Acids	NEG_t16	Alnusonol	C19H20O4	--	--	--	52330-12-8
	Polyphenols	Phenolic Acids	NEG_t19	Arenarioside	C34H44O19	--	--	--	94130-58-2
	Polyphenols	Phenolic Acids	NEG_t23	Protocatechuic acid-4-O-glucoside	C13H16O9	--	--	--	--
	Polyphenols	Phenolic Acids	NEG_t25	Leucosceptoside A	C30H38O15	--	--	--	83529-62-8
	Polyphenols	Phenolic Acids	NEG_t35	Cinncassiol A	C20H30O7	C17645	--	HMDB0035164	73599-11-8
	Polyphenols	Phenolic Acids	NEG_t37	Benzyl glucoside	C13H18O6	--	--	--	878383
	Polyphenols	Phenolic Acids	NEG_t40	Citrusin B	C27H36O13	--	--	HMDB0039231	105279-10-5
	Polyphenols	Phenolic Acids	NEG_t50	Verbasoside	C20H30O12	--	--	HMDB0039233	61548-34-3
	Polyphenols	Phenolic Acids	POS_t31	3-(4-Hydroxyphenyl)-1-propanol	C9H12O2	--	--	HMDB0032599	10210-17-0
	Polyphenols	Phenolic Acids	POS_t37	Cistanoside F	C21H28O13	--	--	--	97411-47-7
	Polyphenols	Phenolic Acids	POS_t49	4-Methylphenol	C7H8O	C01468	--	HMDB0001858	106-44-5
	Polyphenols	Phenolic Acids	POS_t53	4,4'-Dihydroxy-3,5-dimethoxybibenzyl	C16H18O4	C10256	--	--	39499-96-2
	Polyphenols	Phenolic Acids	POS_t7	4-O-Sinapoylquinic acid	C18H22O10	--	--	--	--
	Polyphenols	Phenolic Acids	POS_t75	Grandidentatin	C21H28O9	C10463	--	--	15732-48-6
	Polyphenols	Phenolic Acids	POS_t77	3-Hydroxyphenylacetic Acid Methyl Ester	C9H10O3	--	--	--	42058-59-3
	Polyphenols	Phenolic Acids	POS_t81	Vanillic acid-4-O-glucoside	C14H18O9	--	--	--	32142-31-7
	Polyphenols	Phenolic Acids	POS_t88	Grevilloside L	C21H24O11	--	--	--	--
	Polyphenols	Phenolic Acids	POS_t90	Trans-5-O-(p-Coumaroyl)shikimate	C16H16O7	C02947	--	--	--
	Quinones	Anthraquinones	NEG_q3	1,4-Anthraquinone	C14H8O2	--	--	--	635-12-1
	Quinones	Benzene Quinones	NEG_q18	2-Tert-Butyl-1,4-Benzoquinone	C10H12O2	--	--	--	3602-55-9
	Quinones	Naphthalene Quinones	NEG_q179	Menadione	C11H8O2	C05377	--	HMDB0001892	58-27-5
	Quinones	Other	NEG_q222	Rhein	C15H8O6	C10401	LMPK13040015	HMDB0032876	478-43-3
	Quinones	Benzene Quinones	NEG_q252	Thymoquinone	C10H12O2	--	--	HMDB0034732	490-91-5
	Saccharides And Alcohols	Other	NEG_t12	Rutinose	C12H22O10	C08247	--	HMDB0302439	90-74-4
	Saccharides And Alcohols	Other	NEG_t39	1,6-anhydro-β-D-glucose	C6H10O5	--	--	HMDB0000640	498-07-7
	Saccharides And Alcohols	Other	POS_t63	Verbascose	C30H52O26	C08252	--	HMDB0259784	546-62-3
	Steroids	Sterols	NEG_q219	Pseudobufarenogin	C24H32O6	--	LMST01130069	--	17008-69-4
	Steroids	Other	POS_q52	Boldione	C19H24O2	C20144	--	--	897-06-3
	Steroids	Other	POS_q66	Citrostadienol	C30H50O	C11523	--	--	474-40-8
	Steroids	Other	POS_q91	Epiandrosterone	C19H30O2	C07635	--	--	481-29-8
	Steroids	Steroid Saponin	POS_q181	Protogracillin	C51H84O23	C08908	--	--	54848-30-5
	Steroids	Cardiac Glycoside	POS_t22	Euonymoside A	C35H54O14	--	--	--	155740-04-8
	Steroids	Steroidal Saponins	POS_t5	30-Norhederagenin	C29H44O4	--	--	--	117654-06-5
	Sugars and alcohols	Other	NEG_q4	1D-Myo-Inositol 1,4-Bisphosphate	C6H14O12P2	C01220	--	--	74465-19-3
	Sugars and alcohols	Other	NEG_q7	1-Phenylethanol	C8H10O	C07112	--	HMDB0032619	98-85-1
	Sugars and alcohols	Polyol	NEG_q16	2'''-N-Acetyl-6'''-Deamino-6'''-Hydroxyparomomycin Ii	C25H46N4O16	C21261	--	--	--
	Sugars and alcohols	Polyol	NEG_q26	3''-Oxogentamicin A2	C17H31N3O11	C21265	--	--	--
	Sugars and alcohols	Polyol	NEG_q35	6'''-Deamino-6'''-Oxoparomomycin Ii	C23H42N4O15	C21263	--	--	--
	Sugars and alcohols	Polyol	NEG_q53	Allitol	C6H14O6	--	--	--	488-44-8
	Sugars and alcohols	Monosaccharides	NEG_q54	Alpha-D-Glucose	C6H12O6	C00267	--	HMDB0003345	492-62-6
	Sugars and alcohols	Glycosides	NEG_q73	Clorobiocin	C35H37ClN2O11	C12032	--	--	39868-96-7
	Sugars and alcohols	Monosaccharides	NEG_q79	D-Arabinose	C5H10O5	C00216	--	--	10323-20-3
	Sugars and alcohols	Sugar Alcohols	NEG_q80	D-Arabitol	C5H12O5	C01904	--	HMDB0000568	488-82-4
	Sugars and alcohols	Monosaccharides	NEG_q83	D-Fructose	C6H12O6	C00095	--	--	57-48-7
	Sugars and alcohols	Sugar Acids	NEG_q85	D-Galacturonic Acid (Hydrate)	C6H12O8	--	--	--	91510-62-2
	Sugars and alcohols	Monosaccharides	NEG_q87	D(+)-Glucose	C6H12O6	--	--	HMDB0304632	50-99-7
	Sugars and alcohols	Hexosephosphates	NEG_q88	D-Glucose 6-Phosphate	C6H13O9P	C00092	--	HMDB0001401	56-73-5
	Sugars and alcohols	Monosaccharides	NEG_q89	D-Glucose 6-Phosphate (Disodium Salt)	C6H13O9P	--	--	HMDB0001401	3671-99-6
	Sugars and alcohols	Monosaccharides	NEG_q99	Dl-Xylose	C5H10O5	C01394	--	--	25990-60-7
	Sugars and alcohols	Disaccharides	NEG_q101	D-(+)-Maltose Monohydrate	C12H22011·H2O	--	--	--	6363-53-7
	Sugars and alcohols	Sugar Alcohols	NEG_q102	D-Mannitol	C6H14O6	C00392	--	HMDB0000765	69-65-8
	Sugars and alcohols	Monosaccharides	NEG_q103	D-Mannoheptulose	C7H14O7	--	--	--	3615-44-9
	Sugars and alcohols	Polysaccharides	NEG_q104	D-(+)-Melezitose	C18H32O16	C08243	--	HMDB0011730	597-12-6
	Sugars and alcohols	Other	NEG_q107	D(+)-Raffinose (Pentahydrate)	C18H42O21	--	--	--	17629-30-0
	Sugars and alcohols	Sugar Alcohols	NEG_q108	D-Sorbitol	C6H14O6	C00794	--	HMDB0000247	50-70-4
	Sugars and alcohols	Monosaccharides	NEG_q109	D-Tagatose	C6H12O6	C00795	--	--	87-81-0
	Sugars and alcohols	Sugar Alcohols	NEG_q110	Dulcite	C6H14O6	C01697	--	HMDB0000107	608-66-2
	Sugars and alcohols	Hexosephosphates	NEG_q122	Galactose 1-Phosphate	C6H13O9P	C00446	--	--	2255-14-3
	Sugars and alcohols	Other	NEG_q126	Gluconate (Sodium)	C6H11NaO7	--	--	--	527-07-1
	Sugars and alcohols	Polysaccharides	NEG_q144	Inulin	N/A C18H32O16	C03323	--	HMDB0014776	9005-80-5
	Sugars and alcohols	Glucans	NEG_q147	Isomaltose	C12H22O11	C00252	--	HMDB0002923	499-40-1
	Sugars and alcohols	Sugar Alcohols	NEG_q153	L-Arabinitol	C5H12O5	C00532	--	HMDB0001851	7643-75-6
	Sugars and alcohols	Monosaccharides	NEG_q154	L-(+)-Arabinose	C5H10O5	C11476	--	--	5328-37-0
	Sugars and alcohols	Monosaccharides	NEG_q155	L(+)-Arabinose	C5H10O5	C00259	--	--	87-72-9
	Sugars and alcohols	Monosaccharides	NEG_q158	L-Glucose	C6H12O6	--	--	--	921-60-8
	Sugars and alcohols	Monosaccharides	NEG_q169	L-Xylose	C5H10O5	C01510	--	--	609-06-3
	Sugars and alcohols	Polysaccharides	NEG_q174	Maltopentaose	C30H52O26	--	--	HMDB0012254	34620-76-3
	Sugars and alcohols	Disaccharides	NEG_q175	Maltose	C12H22O11	C00208	--	HMDB0000163	69-79-4
	Sugars and alcohols	Sugar Alcohols	NEG_q223	Ribitol	C5H12O5	C00474	--	HMDB0000508	488-81-3
	Sugars and alcohols	Other	NEG_q239	Sodium (3S,4R,5R)-6-((Hydrogenphosphonato)Oxy)-3,4,5-Trihydroxy-2-Oxohexyl Phosphate Octahydrate	C6H27Na3O20P2	--	--	--	81028-91-3
	Sugars and alcohols	Disaccharides	NEG_q243	Sucrose	C12H22O11	C00089	--	HMDB0000258	57-50-1
	Sugars and alcohols	Disaccharides	NEG_q257	Turanose	C12H22O11	C19636	--	HMDB0011740	547-25-1
	Sugars and alcohols	Glycosides	NEG_q258	Uridine 5'-Diphospho-D-Glucose	C15H24N2O17P2	C00029	--	--	133-89-1
	Sugars and alcohols	Sugar Alcohols	NEG_q263	(-)-Vibo-Quercitol	C6H12O5	C08259	--	--	488-76-6
	Sugars and alcohols	Other	NEG_q266	Α-L-Rhamnose Monohydrate	C6H14O6	--	--	--	6155-35-7
	Sugars and alcohols	Glucans	NEG_q270	Γ-Cyclodextrin	C48H80O40	--	--	HMDB0029927	17465-86-0
	Sugars and alcohols	Polysaccharides	POS_q1	1F-Fructofuranosylnystose	C30H52O26	--	--	--	59432-60-9
	Sugars and alcohols	Monosaccharides	POS_q14	(2S,3R,4S,5R)-2-Amino-3,4,5,6-Tetrahydroxyhexanal Hydrochloride	C6H14ClNO5	--	--	--	5505-63-5
	Sugars and alcohols	Monosaccharides	POS_q20	(3S,4R,5S)-1,3,4,5,6-Pentahydroxyhexan-2-One	C6H12O6	C00247	--	--	87-79-6
	Sugars and alcohols	Glycosides	POS_q32	Acarbose	C25H43NO18	C06802	--	--	56180-94-0
	Sugars and alcohols	Amino Alcohols	POS_q55	C16 Sphingosine	C16H33NO2	--	--	--	--
	Sugars and alcohols	Other	POS_q59	Capsidiol	C15H24O2	C09627	--	--	37208-05-2
	Sugars and alcohols	Monosaccharides	POS_q81	D-Galactosamine Hcl	C6H14ClNO5	--	--	--	1772-03-8
	Sugars and alcohols	Other	POS_q85	Dl-Panthenol	C9H19NO4	--	--	HMDB0304820	16485-10-2
	Sugars and alcohols	Other	POS_q105	Glucose 1-Phosphate	C6H13O9P	C00103	--	--	59-56-3
	Sugars and alcohols	Glycosides	POS_q125	Kaempferol-3-O-Β-D-Glucosyl(1-2)Rhamnoside	C27H30O15	--	--	HMDB0040475	142451-65-8
	Sugars and alcohols	Glycosides	POS_q126	Keracyanin (Chloride)	C27H31ClO15	C04491	--	--	18719-76-1
	Sugars and alcohols	Disaccharides	POS_q130	Lactose	C12H22O11	C00243	--	HMDB0000186	63-42-3
	Sugars and alcohols	Disaccharides	POS_q132	Lactulose	C12H22O11	C07064	--	HMDB0000740	4618-18-2
	Sugars and alcohols	Oligosaccharides	POS_q151	Melezitose	C18H34O17	C08243	--	HMDB0011730	207511-10-2
	Sugars and alcohols	Amino Sugars	POS_q157	N-Acetyl-D-Glucosamine	C8H15NO6	C00140	--	HMDB0000215	7512-17-6
	Sugars and alcohols	Amino Sugars	POS_q158	N-Acetyl-D-Mannosamine	C8H15NO6	C00645	--	--	3615-17-6
	Sugars and alcohols	Sugar Acids	POS_q160	N-Acetylneuraminic Acid	C11H19NO9	C00270	--	--	131-48-6
	Sugars and alcohols	Aromatic Alcohol	POS_q185	(R)-2-Hydroxy-2-Phenylacetamide	C8H9NO2	--	--	--	24008-62-6
	Sugars and alcohols	Glycosides	POS_q197	Schizandriside	C25H32O10	--	--	--	71222-06-5
	Terpenoids	Iridoids	NEG_q42	8-Epideoxyloganic Acid	C16H24O9	C11649	--	HMDB0037028	88668-99-9
	Terpenoids	Iridoids	NEG_q50	Agnuside	C22H26O11	C09765	--	HMDB0036561	11027-63-7
	Terpenoids	Triterpenes	NEG_q58	Arjunolic Acid	C30H48O5	--	LMPR0106150023	HMDB0034502	465-00-9
	Terpenoids	Triterpenes	NEG_q63	Betulinic Acid	C30H48O3	C08619	LMPR0106140004	HMDB0030094	472-15-1
	Terpenoids	Triterpenes	NEG_q64	Betulonic Acid	C30H46O3	--	--	--	4481-62-3
	Terpenoids	Sesquiterpenes	NEG_q65	Bilobalide	C15H18O8	C07605	--	HMDB0036735	33570-04-6
	Terpenoids	Triterpenes	NEG_q116	Euscaphic Acid	C30H48O5	C17890	--	HMDB0036651	53155-25-2
	Terpenoids	Iridoids	NEG_q117	Feretoside	C17H24O11	--	--	--	27530-67-2
	Terpenoids	Iridoids	NEG_q125	Geniposide	C17H24O10	C09781	--	--	24512-63-8
	Terpenoids	Triterpenes	NEG_q132	Hederagenin	C30H48O4	--	--	--	465-99-6
	Terpenoids	Diterpenoids	NEG_q138	Incensole	C20H34O2	--	--	--	22419-74-5
	Terpenoids	Triterpenes	NEG_q178	Maslinic Acid	C30H48O4	C16939	LMPR0106180014	HMDB0002392	4373-41-5
	Terpenoids	Sesquiterpenes	NEG_q218	Procurcumenol	C15H22O2	--	--	HMDB0036427	21698-40-8
	Terpenoids	Iridoids	NEG_q235	Shanzhiside	C16H24O11	C17066	--	HMDB0258270	29836-27-9
	Terpenoids	Iridoids	NEG_q236	Shanzhiside Methyl Ester	C17H26O11	--	--	--	64421-28-9
	Terpenoids	Triterpenes	NEG_q248	Terminolic Acid	C30H48O6	--	--	--	564-13-6
	Terpenoids	Diterpenoids	NEG_q249	Terpentecin	C20H28O6	C21093	--	--	100440-25-3
	Terpenoids	Diterpenoids	NEG_q254	Totarol	C20H30O	--	--	--	511-15-9
	Terpenoids	Triterpenes	NEG_q268	Β-Amyrin	C30H50O	C08616	LMPR0106150015	--	559-70-6
	Terpenoids	Sesquiterpenes	POS_q11	2-Hydroxyeupatolide	C15H20O4	--	--	--	72229-33-5
	Terpenoids	Sesquiterpenes	POS_q26	6-(4-Hydroxy-3-Methylphenyl)-2-Methylhept-2-En-4-One	C15H20O2	--	--	--	949081-05-4
	Terpenoids	Monoterpenes	POS_q37	Agrocybenine	C12H18N2O	--	--	--	178764-92-6
	Terpenoids	Iridoids	POS_q42	Asperuloside	C18H22O11	C09769	--	--	14259-45-1
	Terpenoids	Sesquiterpenes	POS_q44	Atractylenolide Ii	C15H20O2	C17886	--	--	73069-14-4
	Terpenoids	Sesquiterpenes	POS_q45	Atractyloside A	C21H36O10	C17858	--	--	126054-77-1
	Terpenoids	Iridoids	POS_q48	Barlerin	C19H28O12	--	--	--	57420-46-9
	Terpenoids	Triterpenes	POS_q54	Bryodulcosigenin	C30H50O4	C08789	--	--	4965-97-3
	Terpenoids	Sesquiterpenes	POS_q60	Caryophyllene Oxide	C15H24O	C16908	--	HMDB0036789	1139-30-6
	Terpenoids	Sesquiterpenes	POS_q62	Chamazulene	C14H16	C09633	--	--	529-05-5
	Terpenoids	Triterpenes	POS_q72	Cycloeucalenol	C30H50O	C02141	--	--	469-39-6
	Terpenoids	Triterpenes	POS_q102	Ganoderic Acid L	C30H46O8	--	--	--	102607-24-9
	Terpenoids	Triterpenes	POS_q103	Ganoderic Acid S	C30H44O3	--	--	HMDB0035888	104759-35-5
	Terpenoids	Triterpenes	POS_q168	Nimbolide	C27H30O7	--	--	HMDB0255610	25990-37-8
	Terpenoids	Monoterpenes	POS_q174	Oleocanthal	C17H20O5	--	--	--	289030-99-5
	Terpenoids	Monoterpenes	POS_q177	Paederosidic Acid	C18H24O12S	--	--	--	18842-98-3
	Terpenoids	Triterpenes	POS_q189	Roburic Acid	C30H48O2	--	--	--	6812-81-3
	Terpenoids	Triterpenes	POS_q192	Saikosaponin B3	C43H72O14	--	--	--	58316-42-0
	Terpenoids	Triterpenes	POS_q193	Saikosaponin F	C48H80O17	--	--	--	62687-63-2
	Terpenoids	Triterpenes	POS_q196	Saponins	N/A C27H42O3	--	--	HMDB0002714	8047-15-2
	Terpenoids	Iridoids	POS_q200	Sesamoside	C17H24O12	--	--	--	117479-87-5
	Terpenoids	Diterpenoids	POS_q208	Tripdiolide	C20H24O7	C09202	--	--	38647-10-8
	Terpenoids	Iridoids	POS_q211	Valechlorine-1	C22H31ClO8	--	--	--	51771-49-4
	Terpenoids	Iridoids	POS_q214	Verbenalin	C17H24O10	C09802	LMPR0102070016	HMDB0301853	548-37-8
	Terpenoids	Monoterpenes	POS_q219	Α-Terpineol-1	C10H18O	C16772	--	--	98-55-5
	Terpenoids	Triterpene Saponin	NEG_t14	Azukisaponin IV	C48H76O20	--	--	HMDB0035269	--
	Terpenoids	Monoterpenoid	NEG_t18	6''-O-p-Coumaroylgenipin gentiobioside	C32H40O17	--	--	--	--
	Terpenoids	Monoterpenoid	NEG_t56	Gentiopicroside	C16H20O9	C09782	--	HMDB0252696	20831-76-9
	Terpenoids	Tetraterpenes	NEG_t9	Crocin 2	C38H54O19	C17513	--	HMDB0002376	55750-84-0
	Terpenoids	Triterpene Saponin	POS_t11	Acetylsaikosaponin A	C44H71O14	--	--	--	102934-42-9
	Terpenoids	Tetraterpenes	POS_t12	Crocin 3	C32H44O14	C19869	--	HMDB0039121	55750-85-1
	Terpenoids	Diterpene	POS_t16	Capsianoside IV	C38H62O18	--	--	HMDB0030736	--
	Terpenoids	Triterpenoids	POS_t17	Rubuside J	C36H56O11	--	--	--	--
	Terpenoids	Triterpene Saponin	POS_t21	Soyasaponin βc	C47H76O17	--	--	HMDB0034650	55319-36-3
	Terpenoids	Sesquiterpenoid	POS_t23	Artemisinin B	C15H22O4	--	--	--	50906-56-4
	Terpenoids	Sesquiterpenoid	POS_t24	Atractylenolide Ⅰ	C15H18O2	--	--	--	73069-13-3
	Terpenoids	Triterpene Saponin	POS_t26	Soyasaponin gamma-A	C47H72O16	--	--	HMDB0302656	--
	Terpenoids	Other	POS_t33	Robinlin	C11H18O3	--	--	--	--
	Terpenoids	Triterpene Saponin	POS_t44	Soyasaponin beta-A	C53H82O20	--	--	HMDB0302655	--
	Terpenoids	Monoterpenoid	POS_t48	Jasminoside C	C16H24O7	--	--	--	214125-05-0
	Terpenoids	Monoterpenoid	POS_t51	Gentiolactone	C10H12O5	--	--	--	65853-15-8
	Terpenoids	Sesquiterpenoid	POS_t59	illicinolide A	C16H24O8	--	--	--	131917-04-9
	Terpenoids	Iridoid	POS_t76	Catalpin	C22H26O12	--	--	--	1390-72-3
	Terpenoids	Sesquiterpenoid	POS_t8	Sarcaglaboside B	C21H28O8	--	--	--	--
	Terpenoids	Triterpenoids	POS_t91	Nigaichigoside F1	C36H58O11	--	--	--	95262-48-9
	Vitamin	Other	POS_t42	Vitamin D3 (Cholecalciferol)	C27H44O	--	--	HMDB0000876	67-97-0
	Vitamins	Vitamin B Complex	NEG_q39	6-Hydroxynicotinic Acid	C6H5NO3	C01020	--	HMDB0002658	5006-66-6
	Vitamins	Vitamin B Complex	NEG_q105	D-Pantothenic Acid (Hemicalcium Salt)	C9H16NO5 . 1/2 Ca	C12276	--	--	137-08-6
	Vitamins	Other	POS_q182	Pyridoxylamine (Dihydrochloride)	C8H14Cl2N2O2	--	--	--	524-36-7
	Vitamins	Vitamin B Complex	POS_q205	Thiamine Monochloride	C12H17ClN4OS	--	--	HMDB0302835	59-43-8
	Xanthones	Polyphenols	NEG_q198	Norswertianolin	C19H18O11	C10089	--	--	54954-12-0
	Xanthones	Other	POS_q119	Isogentisin	C14H10O5	C10070	--	--	491-64-5
	Xanthones	Other	POS_q154	Morellic Acid	C33H36O8	--	--	HMDB0030734	5304-71-2
	Xanthones	Other	POS_q170	Norlichexanthone	C14H10O5	C10087	--	--	20716-98-7
