# Supplementary material for: A Transcriptomic and Metabolomic Study on the Biosynthesis of Iridoids in Phlomoides rotata from the Qinghai–Tibet Plateau
Source: Plants (Basel). 2024 Jun 12;13(12):1627. doi: 10.3390/plants13121627 (PMC11207590; doi:10.3390/plants13121627)
Supplement: Supplementary file 1 [file plants-13-01627-s001.zip › Table S2.xlsx]

## Sheet: Sheet1
	Table S2 The Terpenoids DAMs from the leaves of Phlomoides rotata
	Class_1	Class_2	ID	name
	Terpenoids	Sesquiterpenes	NEG_q218	Procurcumenol
			NEG_q65	Bilobalide
			POS_q11	2-Hydroxyeupatolide
			POS_q44	Atractylenolide Ii
			POS_q60	Caryophyllene Oxide
			POS_q62	Chamazulene
			POS_t23	Artemisinin B
			POS_t24	Atractylenolide Ⅰ
			POS_t59	illicinolide A
			POS_t8	Sarcaglaboside B
		Monoterpenoid	NEG_t18	6''-O-p-Coumaroylgenipin gentiobioside
			NEG_t56	Gentiopicroside
			POS_q37	Agrocybenine
			POS_t48	Jasminoside C
			POS_t51	Gentiolactone
		Diterpenoids	NEG_q138	Incensole
			NEG_q249	Terpentecin
			NEG_q254	Totarol
		Iridoids	NEG_q235	Shanzhiside
			NEG_q42	8-Epideoxyloganic Acid
			NEG_q117	Feretoside
			NEG_q125	Geniposide
			NEG_q236	Shanzhiside Methyl Ester
			NEG_q50	Agnuside
			POS_q48	Barlerin
			POS_t76	Catalpin
		Other	POS_t33	Robinlin
		Triterpenes	NEG_q132	Hederagenin
			NEG_q178	Maslinic Acid
			NEG_q268	Β-Amyrin
			NEG_q58	Arjunolic Acid
			NEG_q63	Betulinic Acid
			NEG_q64	Betulonic Acid
			POS_q103	Ganoderic Acid S
			POS_q168	Nimbolide
			POS_q189	Roburic Acid
			POS_q193	Saikosaponin F
			POS_q72	Cycloeucalenol
		Triterpene Saponin	NEG_t14	Azukisaponin IV
			POS_t11	Acetylsaikosaponin A
			POS_t21	Soyasaponin βc
			POS_t26	Soyasaponin gamma-A
			POS_t44	Soyasaponin beta-A
		Tetraterpenes	NEG_t9	Crocin 2
			POS_t12	Crocin 3
