# Supplementary material for: A Transcriptomic and Metabolomic Study on the Biosynthesis of Iridoids in Phlomoides rotata from the Qinghai–Tibet Plateau
Source: Plants (Basel). 2024 Jun 12;13(12):1627. doi: 10.3390/plants13121627 (PMC11207590; doi:10.3390/plants13121627)
Supplement: Supplementary file 1 [file plants-13-01627-s001.zip › Table S3.xlsx]

## Sheet: Sheet1
	Table S3 The KEGG Unigenes functional classification
	First Category	Second Category	Description	ko ID	DEG numbers
	Cellular Processes	Transport and catabolism	Autophagy - other	ko04136	44
		Transport and catabolism	Endocytosis	ko04144	371
		Transport and catabolism	Peroxisome	ko04146	130
		Transport and catabolism	Phagosome	ko04145	132
	Environmental Information Processing	Membrane transport	ABC transporters	ko02010	92
		Signal transduction	MAPK signaling pathway - plant	ko04016	394
		Signal transduction	Phosphatidylinositol signaling system	ko04070	117
		Signal transduction	Plant hormone signal transduction	ko04075	360
	Genetic Information Processing	Folding, sorting and degradation	Proteasome	ko03050	75
		Folding, sorting and degradation	Protein export	ko03060	80
		Folding, sorting and degradation	Protein processing in endoplasmic reticulum	ko04141	492
		Folding, sorting and degradation	RNA degradation	ko03018	190
		Folding, sorting and degradation	SNARE interactions in vesicular transport	ko04130	54
		Folding, sorting and degradation	Sulfur relay system	ko04122	17
		Folding, sorting and degradation	Ubiquitin mediated proteolysis	ko04120	294
		Replication and repair	Base excision repair	ko03410	47
		Replication and repair	DNA replication	ko03030	72
		Replication and repair	Homologous recombination	ko03440	82
		Replication and repair	Mismatch repair	ko03430	63
		Replication and repair	Non-homologous end-joining	ko03450	8
		Replication and repair	Nucleotide excision repair	ko03420	84
		Transcription	Basal transcription factors	ko03022	60
		Transcription	RNA polymerase	ko03020	98
		Transcription	Spliceosome	ko03040	455
		Translation	Aminoacyl-tRNA biosynthesis	ko00970	93
		Translation	RNA transport	ko03013	344
		Translation	Ribosome	ko03010	1025
		Translation	Ribosome biogenesis in eukaryotes	ko03008	152
		Translation	mRNA surveillance pathway	ko03015	171
	Metabolism (3599)	Amino acid metabolism	Alanine, aspartate and glutamate metabolism	ko00250	80
		Amino acid metabolism	Arginine and proline metabolism	ko00330	62
		Amino acid metabolism	Arginine biosynthesis	ko00220	51
		Amino acid metabolism	Cysteine and methionine metabolism	ko00270	140
		Amino acid metabolism	Glycine, serine and threonine metabolism	ko00260	96
		Amino acid metabolism	Histidine metabolism	ko00340	27
		Amino acid metabolism	Lysine biosynthesis	ko00300	18
		Amino acid metabolism	Lysine degradation	ko00310	62
		Amino acid metabolism	Phenylalanine metabolism	ko00360	48
		Amino acid metabolism	Phenylalanine, tyrosine and tryptophan biosynthesis	ko00400	58
		Amino acid metabolism	Tryptophan metabolism	ko00380	61
		Amino acid metabolism	Tyrosine metabolism	ko00350	72
		Amino acid metabolism	Valine, leucine and isoleucine biosynthesis	ko00290	26
		Amino acid metabolism	Valine, leucine and isoleucine degradation	ko00280	94
		Biosynthesis of other secondary metabolites	Anthocyanin biosynthesis	ko00942	7
		Biosynthesis of other secondary metabolites	Benzoxazinoid biosynthesis	ko00402	6
		Biosynthesis of other secondary metabolites	Betalain biosynthesis	ko00965	14
		Biosynthesis of other secondary metabolites	Biosynthesis of various secondary metabolites	ko00998	1
		Biosynthesis of other secondary metabolites	Caffeine metabolism	ko00232	3
		Biosynthesis of other secondary metabolites	Flavone and flavonol biosynthesis	ko00944	8
		Biosynthesis of other secondary metabolites	Flavonoid biosynthesis	ko00941	47
		Biosynthesis of other secondary metabolites	Glucosinolate biosynthesis	ko00966	12
		Biosynthesis of other secondary metabolites	Indole alkaloid biosynthesis	ko00901	11
		Biosynthesis of other secondary metabolites	Isoflavonoid biosynthesis	ko00943	14
		Biosynthesis of other secondary metabolites	Isoquinoline alkaloid biosynthesis	ko00950	46
		Biosynthesis of other secondary metabolites	Monobactam biosynthesis	ko00261	12
		Biosynthesis of other secondary metabolites	Penicillin and cephalosporin biosynthesis	ko00311	1
		Biosynthesis of other secondary metabolites	Phenylpropanoid biosynthesis	ko00940	186
		Biosynthesis of other secondary metabolites	Stilbenoid, diarylheptanoid and gingerol biosynthesis	ko00945	31
		Biosynthesis of other secondary metabolites	Tropane, piperidine and pyridine alkaloid biosynthesis	ko00960	25
		Carbohydrate metabolism	Amino sugar and nucleotide sugar metabolism	ko00520	258
		Carbohydrate metabolism	Ascorbate and aldarate metabolism	ko00053	118
		Carbohydrate metabolism	Butanoate metabolism	ko00650	34
		Carbohydrate metabolism	C5-Branched dibasic acid metabolism	ko00660	7
		Carbohydrate metabolism	Citrate cycle (TCA cycle)	ko00020	112
		Carbohydrate metabolism	Fructose and mannose metabolism	ko00051	73
		Carbohydrate metabolism	Galactose metabolism	ko00052	154
		Carbohydrate metabolism	Glycolysis / Gluconeogenesis	ko00010	211
		Carbohydrate metabolism	Glyoxylate and dicarboxylate metabolism	ko00630	129
		Carbohydrate metabolism	Inositol phosphate metabolism	ko00562	104
		Carbohydrate metabolism	Pentose and glucuronate interconversions	ko00040	174
		Carbohydrate metabolism	Pentose phosphate pathway	ko00030	72
		Carbohydrate metabolism	Propanoate metabolism	ko00640	56
		Carbohydrate metabolism	Pyruvate metabolism	ko00620	152
		Carbohydrate metabolism	Starch and sucrose metabolism	ko00500	204
		Energy metabolism	Carbon fixation in photosynthetic organisms	ko00710	134
		Energy metabolism	Nitrogen metabolism	ko00910	56
		Energy metabolism	Oxidative phosphorylation	ko00190	323
		Energy metabolism	Photosynthesis	ko00195	72
		Energy metabolism	Photosynthesis - antenna proteins	ko00196	17
		Energy metabolism	Sulfur metabolism	ko00920	42
		Global and overview maps	2-Oxocarboxylic acid metabolism	ko01210	82
		Global and overview maps	Biosynthesis of amino acids	ko01230	336
		Global and overview maps	Carbon metabolism	ko01200	404
		Global and overview maps	Fatty acid metabolism	ko01212	114
		Glycan biosynthesis and metabolism	Glycosaminoglycan degradation	ko00531	42
		Glycan biosynthesis and metabolism	Glycosphingolipid biosynthesis - ganglio series	ko00604	34
		Glycan biosynthesis and metabolism	Glycosphingolipid biosynthesis - globo and isoglobo series	ko00603	15
		Glycan biosynthesis and metabolism	Glycosphingolipid biosynthesis - lacto and neolacto series	ko00601	1
		Glycan biosynthesis and metabolism	Glycosylphosphatidylinositol (GPI)-anchor biosynthesis	ko00563	37
		Glycan biosynthesis and metabolism	Mannose type O-glycan biosynthesis	ko00515	6
		Glycan biosynthesis and metabolism	N-Glycan biosynthesis	ko00510	60
		Glycan biosynthesis and metabolism	Other glycan degradation	ko00511	69
		Glycan biosynthesis and metabolism	Other types of O-glycan biosynthesis	ko00514	23
		Glycan biosynthesis and metabolism	Various types of N-glycan biosynthesis	ko00513	54
		Lipid metabolism	Arachidonic acid metabolism	ko00590	28
		Lipid metabolism	Biosynthesis of unsaturated fatty acids	ko01040	51
		Lipid metabolism	Cutin, suberine and wax biosynthesis	ko00073	32
		Lipid metabolism	Ether lipid metabolism	ko00565	34
		Lipid metabolism	Fatty acid biosynthesis	ko00061	56
		Lipid metabolism	Fatty acid degradation	ko00071	97
		Lipid metabolism	Fatty acid elongation	ko00062	34
		Lipid metabolism	Glycerolipid metabolism	ko00561	113
		Lipid metabolism	Glycerophospholipid metabolism	ko00564	114
		Lipid metabolism	Linoleic acid metabolism	ko00591	22
		Lipid metabolism	Sphingolipid metabolism	ko00600	90
		Lipid metabolism	Steroid biosynthesis	ko00100	47
		Lipid metabolism	Synthesis and degradation of ketone bodies	ko00072	12
		Lipid metabolism	alpha-Linolenic acid metabolism	ko00592	62
		Metabolism of cofactors and vitamins	Biotin metabolism	ko00780	19
		Metabolism of cofactors and vitamins	Folate biosynthesis	ko00790	36
		Metabolism of cofactors and vitamins	Nicotinate and nicotinamide metabolism	ko00760	35
		Metabolism of cofactors and vitamins	One carbon pool by folate	ko00670	20
		Metabolism of cofactors and vitamins	Pantothenate and CoA biosynthesis	ko00770	51
		Metabolism of cofactors and vitamins	Porphyrin and chlorophyll metabolism	ko00860	52
		Metabolism of cofactors and vitamins	Riboflavin metabolism	ko00740	28
		Metabolism of cofactors and vitamins	Thiamine metabolism	ko00730	35
		Metabolism of cofactors and vitamins	Ubiquinone and other terpenoid-quinone biosynthesis	ko00130	52
		Metabolism of cofactors and vitamins	Vitamin B6 metabolism	ko00750	15
		Metabolism of other amino acids	Cyanoamino acid metabolism	ko00460	53
		Metabolism of other amino acids	D-Arginine and D-ornithine metabolism	ko00472	1
		Metabolism of other amino acids	Glutathione metabolism	ko00480	82
		Metabolism of other amino acids	Phosphonate and phosphinate metabolism	ko00440	7
		Metabolism of other amino acids	Selenocompound metabolism	ko00450	24
		Metabolism of other amino acids	Taurine and hypotaurine metabolism	ko00430	9
		Metabolism of other amino acids	beta-Alanine metabolism	ko00410	62
		Metabolism of terpenoids and polyketides	Brassinosteroid biosynthesis	ko00905	9
		Metabolism of terpenoids and polyketides	Carotenoid biosynthesis	ko00906	39
		Metabolism of terpenoids and polyketides	Diterpenoid biosynthesis	ko00904	28
		Metabolism of terpenoids and polyketides	Limonene and pinene degradation	ko00903	13
		Metabolism of terpenoids and polyketides	Monoterpenoid biosynthesis	ko00902	20
		Metabolism of terpenoids and polyketides	Sesquiterpenoid and triterpenoid biosynthesis	ko00909	35
		Metabolism of terpenoids and polyketides	Terpenoid backbone biosynthesis	ko00900	68
		Metabolism of terpenoids and polyketides	Zeatin biosynthesis	ko00908	27
		Nucleotide metabolism	Purine metabolism	ko00230	146
		Nucleotide metabolism	Pyrimidine metabolism	ko00240	83
	Organismal Systems	Environmental adaptation	Circadian rhythm - plant	ko04712	74
		Environmental adaptation	Plant-pathogen interaction	ko04626	691
