# Supplementary material for: A Transcriptomic and Metabolomic Study on the Biosynthesis of Iridoids in Phlomoides rotata from the Qinghai–Tibet Plateau
Source: Plants (Basel). 2024 Jun 12;13(12):1627. doi: 10.3390/plants13121627 (PMC11207590; doi:10.3390/plants13121627)
Supplement: Supplementary file 1 [file plants-13-01627-s001.zip › Table S4.xlsx]

## Sheet: Sheet1
	Table S4 The significantly altered KEGG pathways
	ID	First Category	Second Category	Enrich factor						pvalue
				CD vs MQ	CD vs HN	CDvs YS	MQ vs HN	MQ vs YS	HN vs YS	CD vs MQ	CD vs HN	CDvs YS	MQ vs HN	MQ vs YS	HN vs YS
	ko00902	Metabolism of terpenoids and polyketides	Monoterpenoid biosynthesis	1.83	2.35	1.05	2.32	1.56	1.78	0.0109876	0.00220786	0.531732	0.000616242	0.0903841	0.0600738
	ko00909		Sesquiterpenoid and triterpenoid biosynthesis	1.83	2.08	1.33	1.84	1.69	2.03	0.000812525	0.00096857	0.187833	0.00282027	0.010169	0.00196074
	ko00900		Terpenoid backbone biosynthesis	1.17	1.45	0.5	1.1	0.87	1.37	0.198518	0.0324723	0.995939	0.341414	0.792684	0.068345
	ko00908		Zeatin biosynthesis	1.58	1.9	1.87	0.4	1.29	1.48	0.0305191	0.0126661	0.0141358	0.991049	0.226008	0.132825
	ko00905		Brassinosteroid biosynthesis	2.04	3.33	2.34	1.19	1.16	0.49	0.0387156	0.00086588	0.0394574	0.483454	0.503743	0.899277
	ko00906		Carotenoid biosynthesis	0.86	1.21	0.97	1.28	0.98	1.6	0.777935	0.292212	0.598659	0.177748	0.590798	0.0396119
	ko00904		Diterpenoid biosynthesis	1.31	1.99	1.36	1.02	0.99	1.9	0.17211	0.00616176	0.200055	0.54549	0.579947	0.0129433
	ko00903		Limonene and pinene degradation	1.18	0.66	0.32	1.1	1.87	0.34	0.429073	0.844515	0.970418	0.516163	0.0503447	0.963719
