# Supplementary material for: A Transcriptomic and Metabolomic Study on the Biosynthesis of Iridoids in Phlomoides rotata from the Qinghai–Tibet Plateau
Source: Plants (Basel). 2024 Jun 12;13(12):1627. doi: 10.3390/plants13121627 (PMC11207590; doi:10.3390/plants13121627)
Supplement: Supplementary file 1 [file plants-13-01627-s001.zip › Table S5.xlsx]

## Sheet: Sheet1
	Table S5 Correlation analysis of gene expression between qRT-PCR and transcriptome
	AACT1	8-HGO1	CMK	DXR	DXS1	DXS2	G10H1	G10H2
	0.80**	0.79**	0.71*	0.37	0.81**	0.92***	0.95***	0.80**
	GPPS1	GPPS2	HDR1	HDS1	HMGR2	HMGS	IDI1	MCS
	0.94**	0.92***	0.95***	0.87***	0.12	0.99***	0.87***	0.76**
	MVK	MVD	PMK
	0.70*	0.99***	0.90***
