# Supplementary material for: A Transcriptomic and Metabolomic Study on the Biosynthesis of Iridoids in Phlomoides rotata from the Qinghai–Tibet Plateau
Source: Plants (Basel). 2024 Jun 12;13(12):1627. doi: 10.3390/plants13121627 (PMC11207590; doi:10.3390/plants13121627)
Supplement: Supplementary file 1 [file plants-13-01627-s001.zip › Table S6.xlsx]

## Sheet: Sheet1
	Table S6 The primers used for qRT-PCR
	Gene Name	Primer Sequence (5’–3’) (Forward/Reverse)	Amplicon Length (bp)
	CYP22	F: CTTCGACATCACCATCGGAAAC	117
		R: TTCCTGTATTCGCCTGTGCAGT
	DXS1	F: GAAGGGGAGAGGGTGGCTCTAT	136
		R: GAGCACCATCCAACGGCTTAC
	DXS2	F: GGATGTTGGCCATCAGTCGTATC	183
		R: CTCCCAACAGCCATTCCTAATCC
	G10H1	F: ATCTCGTATTGCCAGAAGAGCAG	97
		R: AGATGGTGTTGGAGAGCAGATTC
	G10H2	F: CGGGAGAAGATGACGTTACTGTGT	115
		R: GCGTAGCCGTCATCAGATTAAGAG
	GPPS1	F: GCTGGAGCACTCCACTCACTTTC	151
		R: CAGCTGCTCCTCTACCACAGAGC
	GPPS2	F: AGCCTCCTCCATGATGATGTGT	109
		R: GCACGAAATCTCCAGCCATAAC
	AACT1	F: GCTGCGCTAGGTGCAGGTAT	196
		R: GACGAGACCCTGTCCTTCCTGT
	CMK	F: GTTTAAGCCACCTGGGTCATC	120
		R: TCATACACCACCTCGACTTGC
	DXR	F: CGAGCAGAACTTGTCACATCG	84
		R: CTGCAAACTAGCCGCGTAATC
	HDR1	F: CTTGCCGGAGACCAGAATATC	111
		R: GCCTTGGCGTTAAACTCAGAC
	HDS1	F: GTTCCGGCTTCATTTACAGGTC	200
		R: ACTAGCAATGGGCTTCCTTCAG
	HMGS	F: AGGTGCAGCCATCTACTCTCATC	105
		R: CCAGAGTGCTAGCTTTGTTGTGG
	IDI1	F: TTCCTGGCCTGGGTATTGGGAC	95
		R: GCTCTTCGTGAAGCTCCCTCCT
	MCS	F: GTCATGGATTCGACCTTCACC	104
		R: ATCACCATCGGAGTGAGCTTC
	MVK	F: AGCCAGGGTTTACTCCAGTGC	124
		R: TAAGAACGCAGCCTCCTCCTC
	MVD	F: CCCTGGCTAAGCTGATGAATG	184
		R: AGGTCATCCCAGTGCTTCTCA
	PMK	F: CTCCTCAGATGGCCAGAGAAACT	174
		R: GAAGCTTCTGCAACTCCTCCTTC
	HMGR2	F: CCGGACCACTCTTGCTTAACG	136
		R: TCTCTCAGGACGATGCAGGTG
	8-HGO1	F: CAAGGTCGGAGACAAAGTTGG	144
		R: CCGTAGGTAATTGTCCCGTCA
